# Supplementary material for: Reproducibility enhancement and differential expression of non predefined functional gene sets in human genome
Source: BMC Genomics. 2014 Dec 24;15(1):1181. doi: 10.1186/1471-2164-15-1181 (PMC4326474; doi:10.1186/1471-2164-15-1181)
Supplement: Supplementary file 2 — Additiojnal file 2: Ordering.txt: a ten columns text file, where the columns give, respectively, the position in the ordering list, the Gene name at that position, the ENSEMBL ID for the protein associated to gene in second column, the relative gene position, the P-value for the comparisons between pairs of conditions, as the header indicate. (TXT 792 KB) [file 12864_2014_6993_MOESM2_ESM.txt]

				P value for two classes comparisons: alpha=1; r=80
Position	Gene name	Ensembl protein ID	Gene Position	D5 vs Rho	F vs Rho	N9a vs Rho	F vs N9a	D5 vs N9a	D5 vs F
1	GYPA	ENSP00000354003	0.000103263	0.01852	0.00615	0.10919	0.00735	0.12134	0.25502
2	RHAG	ENSP00000360217	0.000206526	0.01608	0.00504	0.10045	0.00644	0.11297	0.2403
3	TMEM176B	ENSP00000318409	0.000309789	0.01877	0.00596	0.10923	0.00737	0.11882	0.23042
4	TMEM176A	ENSP00000004103	0.000413053	0.01526	0.0052	0.07609	0.011	0.13994	0.2413
5	FBXO9	ENSP00000244426	0.000516316	0.01736	0.00599	0.0836	0.01016	0.12918	0.224
6	FBXL2	ENSP00000417601	0.000619579	0.01637	0.00605	0.07422	0.01314	0.143	0.24287
7	SLC51B	ENSP00000335292	0.000722842	0.01776	0.00617	0.0772	0.01548	0.16856	0.23476
8	SLC51A	ENSP00000296327	0.000826105	0.01641	0.00607	0.07514	0.01626	0.15806	0.26102
9	RWDD1	ENSP00000420357	0.000929368	0.01557	0.00559	0.07448	0.01264	0.14905	0.23713
10	DRG2	ENSP00000225729	0.001032631	0.01822	0.00626	0.08754	0.01023	0.13611	0.20338
11	KBTBD6	ENSP00000368799	0.001135894	0.01332	0.00433	0.06664	0.01004	0.13892	0.1965
12	KBTBD7	ENSP00000368797	0.001239157	0.01602	0.00534	0.07214	0.00948	0.13876	0.19068
13	MXI1	ENSP00000331152	0.001342421	0.01547	0.00517	0.0588	0.01136	0.16255	0.17511
14		ENSP00000335376	0.001445684
15	TMEM126A	ENSP00000306887	0.001548947	0.01124	0.00399	0.04689	0.0143	0.15096	0.21574
16	MTDH	ENSP00000338235	0.00165221	0.01124	0.00399	0.04689	0.0143	0.15096	0.21574
17	NDUFAF2	ENSP00000296597	0.001755473	0.01311	0.00495	0.05361	0.01657	0.15148	0.24038
18		ENSP00000403004	0.001858736
19	PURA	ENSP00000332706	0.001961999	0.01311	0.00495	0.05361	0.01657	0.15148	0.24038
20	PURB	ENSP00000379051	0.002065262	0.01311	0.00495	0.05361	0.01657	0.15148	0.24038
21		ENSP00000270637	0.002168525
22	CTU2	ENSP00000388320	0.002271789	0.01495	0.00547	0.05906	0.01824	0.17719	0.22992
23	LXN	ENSP00000264265	0.002375052	0.0133	0.00469	0.05253	0.01729	0.18421	0.2204
24	CPA4	ENSP00000222482	0.002478315	0.01205	0.0044	0.04404	0.01989	0.19495	0.23234
25	NAP1L2	ENSP00000362616	0.002581578	0.01207	0.00428	0.04336	0.01775	0.18879	0.21349
26	NAP1L3	ENSP00000362171	0.002684841	0.00973	0.00335	0.03605	0.01664	0.18434	0.21442
27	FABP5	ENSP00000297258	0.002788104	0.01639	0.00632	0.06321	0.01845	0.16811	0.25328
28	S100A7	ENSP00000357711	0.002891367	0.01757	0.00642	0.0638	0.01768	0.18339	0.23137
29	VIPAS39	ENSP00000339122	0.00299463	0.02186	0.00777	0.07466	0.01575	0.19053	0.2136
30	MSRB2	ENSP00000365693	0.003097893	0.01714	0.00607	0.04922	0.02027	0.2467	0.19814
31	VPS33B	ENSP00000327650	0.003201157	0.01714	0.00634	0.04501	0.01947	0.24989	0.19238
32	MSRA	ENSP00000313921	0.00330442	0.01366	0.00454	0.04367	0.01937	0.2299	0.21039
33	HIVEP2	ENSP00000012134	0.003407683	0.0131	0.00428	0.0399	0.02285	0.24556	0.21276
34	HIVEP1	ENSP00000368698	0.003510946	0.01009	0.00314	0.02939	0.02366	0.26669	0.19935
35	CLPX	ENSP00000300107	0.003614209	0.01111	0.00328	0.03694	0.01951	0.23981	0.2016
36		ENSP00000368809	0.003717472
37	MSRB3	ENSP00000347324	0.003820735	0.00695	0.00196	0.03065	0.02012	0.20088	0.23726
38	SLC22A3	ENSP00000275300	0.003923998	0.00953	0.00254	0.05075	0.01321	0.16416	0.22371
39	SLC22A1	ENSP00000355930	0.004027262	0.00811	0.00222	0.04047	0.01486	0.17583	0.22394
40	PAN3	ENSP00000282391	0.004130525	0.00988	0.00233	0.04718	0.01252	0.18884	0.17326
41	TTF1	ENSP00000333920	0.004233788	0.01004	0.00257	0.04882	0.01246	0.16916	0.18732
42	BAZ2A	ENSP00000368754	0.004337051	0.00189	9.54E-04	0.00755	0.05406	0.18187	0.46586
43	RFX1	ENSP00000254325	0.004440314	4.35E-04	3.88E-04	0.00146	0.196	0.24035	0.91398
44	MIER1	ENSP00000347514	0.004543577	4.35E-04	3.88E-04	0.00146	0.196	0.24035	0.91398
45	TPD52	ENSP00000368391	0.00464684	8.86E-05	1.41E-04	2.81E-04	0.54488	0.33832	0.66611
46		ENSP00000276681	0.004750103
47	REG3A	ENSP00000304311	0.004853366	1.01E-04	1.64E-04	2.64E-04	0.63769	0.38983	0.64763
48	REG1A	ENSP00000233735	0.00495663	1.01E-04	1.64E-04	2.64E-04	0.63769	0.38983	0.64763
49	PECR	ENSP00000265322	0.005059893	7.87E-05	1.30E-04	1.90E-04	0.69595	0.39424	0.60453
50	TECR	ENSP00000215567	0.005163156	2.23E-04	3.38E-04	6.23E-04	0.55694	0.34415	0.67687
51	MRPS18C	ENSP00000295491	0.005266419	4.46E-04	6.60E-04	0.00162	0.44372	0.28256	0.70507
52	SSBP1	ENSP00000265304	0.005369682	7.20E-04	0.00105	0.00315	0.36202	0.22696	0.71103
53	TPSAB1	ENSP00000343577	0.005472945	0.00137	0.00185	0.00632	0.30907	0.21634	0.76696
54		ENSP00000420825	0.005576208
55	TMEM67	ENSP00000389998	0.005679471	0.0011	0.00145	0.00688	0.24854	0.18168	0.78731
56	MKS1	ENSP00000376827	0.005782734	0.0011	0.00149	0.00697	0.26291	0.18809	0.76638
57	TMEM17	ENSP00000335094	0.005885998	9.32E-04	0.00116	0.00496	0.26559	0.2099	0.82302
58		ENSP00000381184	0.005989261	7.98E-04	0.00108	0.005	0.28209	0.20199	0.7656
59	B9D1	ENSP00000261499	0.006092524	7.03E-04	9.42E-04	0.00438	0.30856	0.21923	0.76472
60	CC2D2A	ENSP00000398391	0.006195787	0.00115	0.00161	0.00789	0.27428	0.19031	0.74778
61	TCTN2	ENSP00000304941	0.00629905	0.00124	0.00179	0.00808	0.29541	0.19769	0.72788
62	AHI1	ENSP00000356774	0.006402313	0.00188	0.00281	0.01575	0.24195	0.15597	0.7058
63	SLC2A3	ENSP00000075120	0.006505576	0.00129	0.00195	0.01128	0.23019	0.14655	0.70131
64	SLC2A14	ENSP00000340450	0.006608839	5.79E-04	8.45E-04	0.00499	0.25937	0.17108	0.71787
65	SCGB1D1	ENSP00000303070	0.006712102	5.07E-04	7.63E-04	0.00348	0.31688	0.20272	0.70299
66	SCGB2A1	ENSP00000244930	0.006815366	5.85E-04	9.05E-04	0.00532	0.2633	0.16811	0.68714
67	PET112	ENSP00000263985	0.006918629	6.19E-04	9.99E-04	0.00723	0.24973	0.14849	0.65123
68	QRSL1	ENSP00000358042	0.007021892	7.44E-04	0.00121	0.0091	0.24781	0.14648	0.64717
69	GATC	ENSP00000229384	0.007125155	6.10E-04	0.00105	0.00732	0.26886	0.14953	0.61663
70	TFB1M	ENSP00000356134	0.007228418	8.05E-04	0.00129	0.01024	0.24127	0.14619	0.65313
71	TFAM	ENSP00000420588	0.007331681	9.70E-04	0.00165	0.01411	0.24792	0.1404	0.6195
72		ENSP00000215591	0.007434944	0.00146	0.00249	0.02185	0.22528	0.12769	0.61692
73	TFB2M	ENSP00000355471	0.007538207	0.00103	0.00186	0.01573	0.25054	0.12961	0.59433
74	HAS3	ENSP00000304440	0.007641471	0.00125	0.00239	0.02007	0.23989	0.11965	0.56997
75	ABCC5	ENSP00000333926	0.007744734	9.13E-04	0.00185	0.01854	0.21926	0.10088	0.53945
76	HAS1	ENSP00000222115	0.007847997	9.13E-04	0.00185	0.01854	0.21926	0.10088	0.53945
77	GNL3L	ENSP00000338573	0.00795126	0.00131	0.00279	0.02786	0.21218	0.09249	0.51711
78	TRMT2B	ENSP00000362026	0.008054523	0.0012	0.00232	0.02285	0.20128	0.09895	0.56336
79	KDM2B	ENSP00000366271	0.008157786	0.00138	0.00236	0.03154	0.17657	0.09839	0.60374
80	FBXO3	ENSP00000265651	0.008261049	0.00106	0.00202	0.0232	0.20347	0.10145	0.55407
81	FBXL7	ENSP00000329632	0.008364312	7.55E-04	0.00144	0.01679	0.23253	0.11131	0.54785
82	FBXO15	ENSP00000393154	0.008467575	7.61E-04	0.00146	0.02169	0.21758	0.09859	0.5219
83	AGR3	ENSP00000308606	0.008570839	6.70E-04	0.00132	0.0211	0.2118	0.09069	0.5035
84	LYPD3	ENSP00000244333	0.008674102	7.13E-04	0.00124	0.01721	0.25864	0.11773	0.51528
85	BTN3A1	ENSP00000289361	0.008777365	3.57E-04	6.18E-04	0.00903	0.31081	0.12189	0.45302
86	COG4	ENSP00000315775	0.008880628	2.04E-04	4.16E-04	0.00462	0.38951	0.14187	0.41555
87	GOLGA3	ENSP00000204726	0.008983891	7.42E-04	0.00144	0.01781	0.31248	0.12904	0.47214
88	COG1	ENSP00000299886	0.009087154	0.00144	0.00306	0.03477	0.27017	0.10861	0.45509
89	COG6	ENSP00000397441	0.009190417	0.00138	0.00262	0.03402	0.21735	0.10212	0.51444
90	GIMAP5	ENSP00000351473	0.00929368	0.00233	0.00384	0.04481	0.21615	0.12256	0.59101
91	GIMAP4	ENSP00000255945	0.009396943	0.00541	0.00904	0.09066	0.19159	0.1089	0.60183
92	GIMAP6	ENSP00000330374	0.009500207	0.0279	0.04733	0.39118	0.17779	0.10017	0.58232
93	BTN3A3	ENSP00000244519	0.00960347	0.02141	0.04966	0.31688	0.24607	0.09942	0.45468
94	BTN3A2	ENSP00000348751	0.009706733	0.02344	0.04879	0.34004	0.20063	0.09015	0.49885
95	RNF114	ENSP00000244061	0.009809996	0.01755	0.0412	0.25283	0.24243	0.0947	0.4537
96	TUBB	ENSP00000410071	0.009913259
97	SLX4	ENSP00000294008	0.010016522	0.01232	0.03456	0.17523	0.30608	0.09837	0.38891
98	SLX1B	ENSP00000328940	0.010119785
99	C6orf10	ENSP00000390018	0.010223048
100		ENSP00000413171	0.010326311
101	NOTCH4	ENSP00000401321	0.010429575
102	APOBEC1	ENSP00000229304	0.010532838	0.01019	0.02611	0.11859	0.35378	0.12825	0.4227
103	A1CF	ENSP00000282641	0.010636101	0.01499	0.0367	0.20599	0.28924	0.10976	0.44309
104	GIMAP1	ENSP00000302833	0.010739364	0.02301	0.0503	0.26729	0.27555	0.11683	0.48152
105	GIMAP8	ENSP00000305107	0.010842627	0.09267	0.22097	0.73769	0.27571	0.10144	0.41906
106	GIMAP7	ENSP00000315474	0.01094589	0.10979	0.31352	0.81972	0.34391	0.10057	0.33838
107	MOK	ENSP00000355304	0.011049153	0.11392	0.32562	0.82053	0.36648	0.10984	0.34133
108	S100P	ENSP00000296370	0.011152416	0.16172	0.39713	0.8745	0.40254	0.13909	0.39135
109	PDZD2	ENSP00000282493	0.01125568	0.18717	0.46501	0.93084	0.41993	0.13495	0.36965
110	MTCH1	ENSP00000362718	0.011358943	0.13688	0.3655	0.76364	0.44507	0.13522	0.3532
111	CTNND2	ENSP00000307134	0.011462206	0.17521	0.51623	0.91711	0.47802	0.11417	0.28577
112	PKP4	ENSP00000374409	0.011565469	0.24181	0.65631	0.83635	0.38025	0.08664	0.29077
113	EDAR	ENSP00000258443	0.011668732	0.15017	0.46102	0.90406	0.43357	0.10156	0.29603
114	EDA	ENSP00000363680	0.011771995	0.12338	0.38912	0.74337	0.47834	0.10746	0.28108
115	COG2	ENSP00000355629	0.011875258	0.04888	0.23929	0.41018	0.64285	0.09925	0.18388
116	COG7	ENSP00000305442	0.011978521	0.0557	0.26939	0.48905	0.57567	0.07841	0.17011
117	COG5	ENSP00000297135	0.012081784	0.05642	0.25257	0.50048	0.51283	0.0726	0.18171
118	COG3	ENSP00000258654	0.012185048	0.04293	0.20737	0.44643	0.49017	0.06396	0.17326
119	COG8	ENSP00000305459	0.012288311	0.06191	0.31501	0.70093	0.40728	0.04462	0.15445
120	DSP	ENSP00000369129	0.012391574	0.07281	0.36097	0.76648	0.40558	0.04156	0.14446
121	EDA2R	ENSP00000363851	0.012494837	0.04274	0.26829	0.57255	0.46929	0.04015	0.11543
122	USP17L11	ENSP00000400880	0.0125981	0.03075	0.19441	0.4067	0.52491	0.04758	0.1175
123	USP17L2	ENSP00000333329	0.012701363	0.02023	0.12593	0.26853	0.53591	0.04416	0.10406
124		ENSP00000392249	0.012804626
125	USP17L13	ENSP00000390759	0.012907889	0.01609	0.1063	0.20762	0.62555	0.05874	0.10533
126	HOXB1	ENSP00000355140	0.013011152	0.01221	0.08225	0.14175	0.71212	0.06833	0.09855
127	GABRR1	ENSP00000412673	0.013114416	0.01372	0.08204	0.13887	0.70917	0.0696	0.09831
128		ENSP00000328115	0.013217679
129	GABRR2	ENSP00000386029	0.013320942	0.01177	0.06762	0.12293	0.67543	0.07808	0.1272
130	LUC7L3	ENSP00000240304	0.013424205	0.02522	0.14553	0.25237	0.66485	0.0717	0.12312
131	NKTR	ENSP00000232978	0.013527468	0.07964	0.36497	0.64635	0.5449	0.06554	0.15287
132	PNISR	ENSP00000358242	0.013630731	0.0557	0.28163	0.45883	0.64916	0.07806	0.13803
133	LINS	ENSP00000318423	0.013733994	0.04045	0.22178	0.37218	0.65182	0.07072	0.1228
134	NEK6	ENSP00000362702	0.013837257	0.05053	0.22681	0.43531	0.53455	0.0628	0.14881
135	NEK7	ENSP00000356355	0.01394052	0.05063	0.23198	0.4153	0.57766	0.06378	0.13363
136	NEK9	ENSP00000238616	0.014043784	0.03861	0.19991	0.34922	0.6253	0.06539	0.12312
137	HOXA10	ENSP00000283921	0.014147047	0.06831	0.30267	0.52151	0.57892	0.06295	0.13363
138	MEIS2	ENSP00000326296	0.01425031	0.07	0.27111	0.4792	0.55923	0.07239	0.16522
139	PBX1	ENSP00000405890	0.014353573	0.09523	0.3297	0.5499	0.56744	0.07567	0.15679
140	MEIS1	ENSP00000272369	0.014456836	0.14874	0.44526	0.7645	0.48562	0.07256	0.19486
141	MAU2	ENSP00000376127	0.014560099	0.12884	0.41674	0.71525	0.52258	0.08391	0.21384
142	NIPBL	ENSP00000282516	0.014663362	0.10332	0.41082	0.63375	0.63391	0.08581	0.16636
143	UCP1	ENSP00000262999	0.014766625	0.10193	0.35968	0.57996	0.61169	0.09787	0.19645
144	UCP2	ENSP00000312029	0.014869889	0.10701	0.33224	0.53678	0.58833	0.09405	0.19468
145	KIF1C	ENSP00000320821	0.014973152	0.07902	0.25956	0.46824	0.54529	0.08764	0.20022
146	ZBTB8OS	ENSP00000417677	0.015076415	0.09979	0.32274	0.58561	0.50208	0.07392	0.19763
147	RHOT1	ENSP00000351132	0.015179678	0.09471	0.33071	0.57063	0.54184	0.07192	0.17205
148	TRAK1	ENSP00000328998	0.015282941	0.0913	0.3074	0.52478	0.54302	0.07096	0.17886
149	MGEA5	ENSP00000354850	0.015386204	0.07854	0.22945	0.33191	0.68922	0.12489	0.2075
150	C2orf49	ENSP00000258457	0.015489467	0.05832	0.20087	0.26767	0.77852	0.12316	0.16568
151	FAM98B	ENSP00000380734	0.01559273	0.02325	0.08704	0.10107	0.92161	0.16953	0.16482
152	DDX1	ENSP00000233084	0.015695993	0.0229	0.08434	0.08864	0.99407	0.18248	0.15285
153	ACTL6B	ENSP00000160382	0.015799257	0.0259	0.10569	0.11018	0.99964	0.15509	0.12623
154	SS18	ENSP00000269138	0.01590252	0.03701	0.12949	0.12689	0.94999	0.21139	0.16059
155	C14orf166	ENSP00000261700	0.016005783	0.03812	0.13486	0.15126	0.94043	0.1785	0.16832
156		ENSP00000413020	0.016109046
157	ZNF691	ENSP00000361584	0.016212309	0.04701	0.16913	0.18703	0.94755	0.16882	0.1562
158	RTCB	ENSP00000216038	0.016315572	0.0382	0.16934	0.20058	0.89649	0.12584	0.13136
159	ZNF451	ENSP00000359740	0.016418835	0.04381	0.19469	0.21331	0.95505	0.12502	0.11152
160	PGAM1	ENSP00000359991	0.016522098	0.05401	0.22709	0.26225	0.90135	0.12166	0.12901
161	APOBEC3G	ENSP00000385057	0.016625361	0.04718	0.2281	0.21192	0.92493	0.13527	0.10349
162	PJA2	ENSP00000354775	0.016728625	0.04523	0.23348	0.20044	0.85552	0.14313	0.09015
163	APOBEC3F	ENSP00000309749	0.016831888	0.05194	0.28782	0.24122	0.83012	0.13223	0.074
164	POU3F3	ENSP00000355001	0.016935151	0.048	0.28403	0.22874	0.79762	0.13061	0.06582
165	SOX10	ENSP00000354130	0.017038414	0.04662	0.28263	0.24563	0.86438	0.10537	0.06448
166	TAS2R10	ENSP00000240619	0.017141677	0.06114	0.36249	0.33998	0.92588	0.08559	0.06029
167	TAS2R4	ENSP00000247881	0.01724494	0.10131	0.50868	0.55543	0.91529	0.05994	0.06263
168	TAS2R16	ENSP00000249284	0.017348203	0.07543	0.39306	0.46488	0.85032	0.05859	0.07084
169	TAS2R39	ENSP00000405095	0.017451466	0.09483	0.43409	0.5235	0.81649	0.06095	0.08231
170	TAS2R7	ENSP00000240687	0.01755473	0.08521	0.43451	0.45783	0.96508	0.07164	0.06094
171	TAS2R5	ENSP00000247883	0.017657993	0.08635	0.49714	0.4993	0.98899	0.07022	0.05485
172	TAS2R19	ENSP00000375091	0.017761256	0.08044	0.5216	0.51367	0.97099	0.06282	0.04778
173	CYB5R3	ENSP00000338461	0.017864519	0.05084	0.35673	0.36677	0.99705	0.06446	0.04734
174	CYB5A	ENSP00000341625	0.017967782	0.06303	0.44168	0.49807	0.90607	0.04843	0.04594
175	COX4I2	ENSP00000365243	0.018071045	0.05912	0.36957	0.44817	0.84143	0.0519	0.06112
176	FRG1	ENSP00000226798	0.018174308	0.07254	0.50595	0.58065	0.87263	0.04176	0.04821
177	FAM32A	ENSP00000263384	0.018277571	0.07969	0.59459	0.68183	0.86146	0.03772	0.04822
178	SNX6	ENSP00000355217	0.018380834	0.08059	0.53733	0.62482	0.85048	0.04353	0.05815
179	PIM1	ENSP00000362608	0.018484098	0.09912	0.64033	0.75959	0.81543	0.03992	0.05768
180	SWSAP1	ENSP00000310008	0.018587361	0.09912	0.64033	0.75959	0.81543	0.03992	0.05768
181	RPP30	ENSP00000389182	0.018690624	0.09352	0.63539	0.71542	0.87782	0.0438	0.05194
182	ZSWIM7	ENSP00000382218	0.018793887
183	RPP14	ENSP00000295959	0.01889715	0.06792	0.42915	0.61025	0.67917	0.04054	0.07986
184	PPRC1	ENSP00000278070	0.019000413	0.06757	0.4619	0.63478	0.70509	0.03745	0.06944
185	NRF1	ENSP00000223190	0.019103676	0.08604	0.5223	0.78637	0.59488	0.0348	0.08124
186	CWC22	ENSP00000387006	0.019206939	0.11434	0.7108	0.96981	0.63827	0.03356	0.06825
187	DISC1	ENSP00000355596	0.019310202	0.15958	0.80481	0.8331	0.51214	0.02913	0.08706
188		ENSP00000393642	0.019413466
189	RNF31	ENSP00000315112	0.019516729	0.09685	0.66888	0.99015	0.57549	0.0295	0.07136
190	SHARPIN	ENSP00000381698	0.019619992	0.09258	0.64666	0.99829	0.53709	0.02712	0.07368
191	SHANK1	ENSP00000293441	0.019723255	0.09265	0.69251	0.97302	0.57324	0.02803	0.07042
192	CREBZF	ENSP00000260058	0.019826518
193	THAP11	ENSP00000304689	0.019929781	0.07808	0.68449	0.94234	0.67718	0.03486	0.06492
194	PPP6R2	ENSP00000379093	0.020033044	0.06601	0.62217	0.89918	0.65284	0.03378	0.06487
195	PPP6R1	ENSP00000414202	0.020136307	0.10969	0.88444	0.78291	0.59191	0.02645	0.05764
196	PPP6R3	ENSP00000265636	0.02023957	0.08654	0.80776	0.89162	0.63512	0.02712	0.05472
197	EI24	ENSP00000278903	0.020342834	0.07197	0.70633	0.98667	0.62843	0.02837	0.06378
198		ENSP00000262211	0.020446097	0.05155	0.49572	0.73874	0.64816	0.02735	0.05416
199	NIN	ENSP00000245441	0.02054936	0.03904	0.43047	0.53354	0.83121	0.03239	0.03877
200	YY2	ENSP00000389381	0.020652623	0.04863	0.5197	0.63835	0.82342	0.03229	0.03996
201	BAG5	ENSP00000338814	0.020755886	0.04772	0.55614	0.55817	0.9965	0.02813	0.02463
202	WDR4	ENSP00000328671	0.020859149	0.06102	0.67422	0.7279	0.92163	0.02766	0.03054
203	HSPA1B	ENSP00000364801	0.020962412	0.26922	0.76844	0.38927	0.32787	0.00329	0.02485
204	LONP2	ENSP00000285737	0.021065675	0.68624	0.48214	0.13246	0.07995	3.94E-04	0.03671
205	LONP1	ENSP00000353826	0.021168939	0.69575	0.46601	0.13789	0.09188	5.15E-04	0.03071
206	CLPP	ENSP00000245816	0.021272202	0.67716	0.30229	0.05697	0.02587	3.12E-04	0.16738
207	TAS2R60	ENSP00000327724	0.021375465	0.71368	0.34664	0.07096	0.02367	3.08E-04	0.17968
208		ENSP00000375092	0.021478728
209	TAS2R8	ENSP00000240615	0.021581991	0.84173	0.40516	0.07794	0.02875	3.26E-04	0.1778
210	TAS2R3	ENSP00000247879	0.021685254	0.83158	0.42219	0.0786	0.02427	6.82E-04	0.21711
211	TAS2R13	ENSP00000375095	0.021788517	0.74004	0.69979	0.16815	0.05029	0.00167	0.18705
212		ENSP00000375094	0.02189178
213	TAS2R9	ENSP00000240691	0.021995043	0.13302	0.40523	0.8763	0.22094	0.01135	0.18403
214	TAS2R42	ENSP00000334050	0.022098307	0.05768	0.20511	0.49636	0.26806	0.0155	0.17918
215	FOXK2	ENSP00000335677	0.02220157	0.06364	0.20123	0.47265	0.25044	0.01385	0.17671
216	KDM1B	ENSP00000297792	0.022304833	0.05335	0.15292	0.37439	0.27886	0.0241	0.24877
217	ANKRD17	ENSP00000351416	0.022408096	0.06029	0.17386	0.43908	0.24242	0.01941	0.23736
218	EIF4EBP2	ENSP00000362314	0.022511359	0.05325	0.18931	0.47078	0.26389	0.01512	0.17742
219	EIF4ENIF1	ENSP00000328103	0.022614622	0.08935	0.23339	0.56317	0.18269	0.01008	0.20602
220	TDRD3	ENSP00000196169	0.022717885	0.10348	0.25217	0.59026	0.16067	0.00797	0.2013
221	FXR1	ENSP00000350170	0.022821148	0.08762	0.21328	0.44784	0.22321	0.01008	0.18961
222	FXR2	ENSP00000250113	0.022924411	0.09025	0.20985	0.41577	0.22106	0.00708	0.16487
223	NUFIP2	ENSP00000225388	0.023027675	0.08188	0.18191	0.31099	0.30342	0.00953	0.14807
224	PYGO2	ENSP00000357442	0.023130938	0.10014	0.21419	0.37243	0.27849	0.01101	0.16701
225	PYGO1	ENSP00000302327	0.023234201	0.11787	0.25837	0.49985	0.18808	0.00549	0.16133
226	ZNF148	ENSP00000353863	0.023337464	0.14883	0.34758	0.73018	0.11878	0.00237	0.13822
227	HMGN2	ENSP00000355228	0.023440727	0.12747	0.29047	0.61254	0.11835	0.00182	0.12436
228	HIST1H2BB	ENSP00000350580	0.02354399	0.12641	0.26406	0.56556	0.11483	0.00287	0.16771
229	HIST1H2AB	ENSP00000259791	0.023647253	0.11576	0.23335	0.50479	0.10892	0.0029	0.17746
230	CD59	ENSP00000340210	0.023750516	0.11667	0.22872	0.51025	0.09519	0.00293	0.18921
231	C9	ENSP00000263408	0.023853779	0.09643	0.20253	0.44733	0.11274	0.00248	0.15592
232	C8A	ENSP00000354458	0.023957043	0.07636	0.14793	0.35081	0.10342	0.00427	0.2198
233	C8G	ENSP00000224181	0.024060306	0.08457	0.15746	0.37394	0.10165	0.00586	0.24906
234	C8B	ENSP00000360281	0.024163569	0.09412	0.16824	0.42821	0.08074	0.00581	0.30695
235	C7	ENSP00000322061	0.024266832	0.08858	0.15241	0.38278	0.07842	0.00543	0.32193
236	MAGEA11	ENSP00000347358	0.024370095	0.09604	0.15128	0.357	0.08128	0.00821	0.37875
237	RNF14	ENSP00000324956	0.024473358	0.09473	0.14856	0.34508	0.0895	0.00971	0.38606
238	TMF1	ENSP00000381567	0.024576621	0.08089	0.13164	0.27102	0.13773	0.0147	0.34182
239	GAK	ENSP00000314499	0.024679884	0.09685	0.17933	0.34639	0.16038	0.00829	0.22584
240	RAD54L2	ENSP00000386520	0.024783148	0.10591	0.19643	0.39352	0.14896	0.00898	0.25192
241	PAX4	ENSP00000339906	0.024886411	0.13833	0.23657	0.53628	0.08972	0.00795	0.33404
242	INSM1	ENSP00000312631	0.024989674	0.17046	0.30226	0.75423	0.05158	0.00385	0.31214
243	FMR1	ENSP00000359506	0.025092937	0.06987	0.08754	0.32059	0.02657	0.01126	0.70318
244	SENP8	ENSP00000340505	0.0251962	0.06433	0.08075	0.30821	0.02632	0.01154	0.70312
245	PANX2	ENSP00000379183	0.025299463	0.06443	0.07897	0.34547	0.0186	0.00928	0.74175
246	RAB2A	ENSP00000262646	0.025402726	0.06456	0.07859	0.36909	0.01683	0.01033	0.75744
247	BLZF1	ENSP00000327541	0.025505989	0.05878	0.07215	0.33127	0.01495	0.00835	0.74121
248	VCPIP1	ENSP00000309031	0.025609252	0.02934	0.03919	0.19339	0.02481	0.01206	0.67411
249	UBXN4	ENSP00000272638	0.025712516	0.02012	0.02764	0.14783	0.029	0.01607	0.66933
250	ANKZF1	ENSP00000321617	0.025815779	0.02134	0.03317	0.19404	0.02944	0.01275	0.58191
251	HUS1B	ENSP00000370293	0.025919042	0.02253	0.0354	0.24101	0.02168	0.01056	0.58917
252	GORASP2	ENSP00000234160	0.026022305	0.01251	0.02074	0.1617	0.02533	0.01206	0.57972
253	RAB1B	ENSP00000310226	0.026125568	0.00516	0.00926	0.05344	0.05027	0.02044	0.53489
254	RINT1	ENSP00000257700	0.026228831	0.00517	0.00926	0.05496	0.04645	0.01799	0.53211
255	NEUROG1	ENSP00000317580	0.026332094	0.0047	0.0088	0.05071	0.05933	0.02247	0.51587
256	BCL9	ENSP00000234739	0.026435357	0.0032	0.00644	0.04079	0.06263	0.02472	0.50351
257	PABPC1L	ENSP00000217073	0.02653862	0.00291	0.00579	0.03431	0.06513	0.02684	0.50999
258	PABPC5	ENSP00000308012	0.026641884	0.00281	0.00507	0.03864	0.04573	0.02463	0.5819
259	PABPC3	ENSP00000281589	0.026745147	0.00237	0.00416	0.02855	0.05005	0.02773	0.59823
260		ENSP00000408239	0.02684841
261	PABPC1L2B	ENSP00000362621	0.026951673	0.00246	0.00427	0.07333	0.02836	0.01874	0.6072
262	RNASEH2B	ENSP00000337623	0.027054936	0.00154	0.00293	0.05155	0.0275	0.01549	0.56624
263	RNASEH2C	ENSP00000308193	0.027158199	7.86E-04	0.00153	0.02625	0.03676	0.01886	0.55941
264	DMBT1	ENSP00000357905	0.027261462	0.00114	0.00236	0.03205	0.03991	0.01851	0.53054
265	TPRKB	ENSP00000272424	0.027364725	9.14E-04	0.00184	0.02644	0.02874	0.01457	0.54636
266	LARP7	ENSP00000314311	0.027467988	0.00137	0.00272	0.03284	0.02797	0.01407	0.54712
267	NUFIP1	ENSP00000368459	0.027571252	0.00143	0.00283	0.02185	0.04529	0.02045	0.53534
268	ELL2	ENSP00000237853	0.027674515	0.00141	0.00287	0.02592	0.04302	0.0193	0.5261
269	GADD45GIP1	ENSP00000323065	0.027777778	0.00213	0.00409	0.0403	0.03107	0.01624	0.55152
270	HES1	ENSP00000232424	0.027881041	0.00283	0.00504	0.05015	0.02714	0.01654	0.59168
271	HES6	ENSP00000272937	0.027984304	0.00241	0.00445	0.05194	0.02783	0.01761	0.5807
272	NEUROG3	ENSP00000242462	0.028087567	0.00309	0.00491	0.06334	0.02018	0.01749	0.66628
273	ONECUT3	ENSP00000371786	0.02819083
274	GDF15	ENSP00000252809	0.028294093	0.00784	0.01139	0.18219	0.01365	0.01462	0.69534
275	BRD7	ENSP00000378180	0.028397357	0.00872	0.01314	0.22278	0.01149	0.01199	0.66989
276	RGCC	ENSP00000368664	0.02850062	0.0249	0.02798	0.55223	0.00393	0.00843	0.84061
277	PPM1J	ENSP00000308926	0.028603883	0.02367	0.02648	0.48374	0.00421	0.00922	0.84804
278	SESN1	ENSP00000306734	0.028707146	0.02171	0.02464	0.39726	0.0054	0.01055	0.84786
279	PADI4	ENSP00000364597	0.028810409	0.0165	0.02091	0.31739	0.00848	0.01163	0.77748
280		ENSP00000329736	0.028913672
281	TP53INP1	ENSP00000344215	0.029016935	0.01324	0.01525	0.34106	0.00678	0.01104	0.83421
282	VRK1	ENSP00000216639	0.029120198	0.01411	0.01546	0.31204	0.00844	0.01581	0.85047
283	RNF144B	ENSP00000259939	0.029223461	0.01336	0.01826	0.25387	0.01291	0.01595	0.72216
284	PERP	ENSP00000397157	0.029326725	0.01134	0.01598	0.29918	0.01229	0.01369	0.70226
285	BCL2L14	ENSP00000309132	0.029429988	0.01363	0.0195	0.31634	0.012	0.01363	0.6909
286	SCN3B	ENSP00000299333	0.029533251	0.0176	0.02288	0.39602	0.00725	0.01155	0.74166
287	RHBDL1	ENSP00000219551	0.029636514	0.02182	0.02423	0.47968	0.00473	0.01131	0.83237
288	ZNF704	ENSP00000331462	0.029739777	0.02203	0.0249	0.52296	0.00525	0.01167	0.80998
289	RRBP1	ENSP00000354045	0.02984304	0.02122	0.02601	0.55839	0.00532	0.01034	0.75709
290	DBF4B	ENSP00000323663	0.029946303	0.01366	0.01698	0.34489	0.00873	0.01555	0.74426
291	METTL1	ENSP00000314441	0.030049566	0.0098	0.01081	0.23167	0.01127	0.0225	0.80134
292	DOHH	ENSP00000250937	0.030152829	0.00499	0.0061	0.12077	0.01711	0.02542	0.75113
293	DHPS	ENSP00000210060	0.030256093	0.00411	0.00566	0.08325	0.02471	0.02828	0.71331
294	PPP6C	ENSP00000392147	0.030359356	0.00555	0.00791	0.08547	0.02503	0.02712	0.71418
295	MID2	ENSP00000262843	0.030462619	0.00418	0.00661	0.06844	0.0317	0.02757	0.65542
296	MID1	ENSP00000312678	0.030565882	0.00477	0.00687	0.06788	0.02683	0.02941	0.7118
297	ST13	ENSP00000216218	0.030669145	0.00218	0.00439	0.03327	0.07365	0.03756	0.53297
298	TOMM34	ENSP00000361900	0.030772408	0.00248	0.00542	0.03748	0.06511	0.0297	0.48984
299	AHSA2	ENSP00000349525	0.030875671	0.0022	0.00503	0.03222	0.07713	0.03301	0.47015
300	RAG1	ENSP00000299440	0.030978934
301	MAGEA3	ENSP00000359301	0.031082197	0.0029	0.00803	0.03765	0.08711	0.01874	0.3351
302	ZNF268	ENSP00000228289	0.031185461	0.00351	0.01002	0.03954	0.10837	0.01963	0.30237
303	MAGEC2	ENSP00000354660	0.031288724	0.00306	0.00869	0.03301	0.12127	0.02146	0.30814
304	ZNF45	ENSP00000269973	0.031391987	0.00289	0.00839	0.02502	0.1838	0.02806	0.27674
305	SERTAD2	ENSP00000326933	0.03149525	0.00254	0.00811	0.02849	0.15011	0.02005	0.25511
306	PUS7	ENSP00000348722	0.031598513	0.00221	0.00858	0.0281	0.18409	0.014	0.18544
307	SHQ1	ENSP00000315182	0.031701776	0.0027	0.01018	0.02895	0.21695	0.01461	0.171
308	UTP23	ENSP00000308332	0.031805039	6.12E-04	0.00339	0.01192	0.24886	0.01504	0.15594
309	IL33	ENSP00000370842	0.031908302	2.57E-04	0.00166	0.00652	0.2554	0.01595	0.14867
310	GIP	ENSP00000350005	0.032011566	0.00236	0.01217	0.03632	0.21129	0.00785	0.10269
311	PSMB8	ENSP00000402406	0.032114829
312	PSMG3	ENSP00000252329	0.032218092	0.0044	0.02335	0.07845	0.17595	0.00669	0.10383
313	DDI2	ENSP00000417748	0.032321355	0.00446	0.02254	0.07101	0.19558	0.0085	0.11126
314	PSMG1	ENSP00000329915	0.032424618	0.00336	0.01916	0.08689	0.13402	0.00774	0.12968
315	INSC	ENSP00000368872	0.032527881	0.00253	0.01621	0.08566	0.12168	0.00695	0.12489
316	EIF5A2	ENSP00000295822	0.032631144	0.00418	0.02465	0.12811	0.10304	0.0067	0.12741
317	EIF5A	ENSP00000336702	0.032734407	0.00522	0.02892	0.1254	0.12376	0.00954	0.13062
318	MYT1	ENSP00000327465	0.03283767	0.00436	0.02634	0.10171	0.15704	0.00964	0.11289
319	MAP4	ENSP00000353375	0.032940934	0.00424	0.02439	0.08939	0.16587	0.0104	0.1185
320	RRP15	ENSP00000355899	0.033044197	0.00734	0.03628	0.12066	0.14212	0.00844	0.11074
321	NOL11	ENSP00000253247	0.03314746	0.0065	0.02994	0.09414	0.14781	0.00897	0.1188
322	KIAA0020	ENSP00000380982	0.033250723	0.00737	0.03576	0.10763	0.1511	0.00768	0.09783
323	PLK2	ENSP00000274289	0.033353986	0.00491	0.02401	0.0797	0.13486	0.00748	0.10762
324	RBFOX1	ENSP00000309117	0.033457249	0.00355	0.01504	0.06649	0.08559	0.00739	0.15838
325	SNURF	ENSP00000342152	0.033560512	0.00558	0.02268	0.11609	0.06666	0.0072	0.17902
326	PATZ1	ENSP00000266269	0.033663775	0.00583	0.02197	0.10804	0.06431	0.00749	0.18921
327	IFIT1B	ENSP00000360874	0.033767038
328	DDX21	ENSP00000346120	0.033870302	0.00509	0.01906	0.07529	0.09261	0.00826	0.16777
329	DDX56	ENSP00000258772	0.033973565	0.00668	0.02528	0.08547	0.11821	0.00897	0.14969
330	DNTTIP2	ENSP00000352137	0.034076828	0.00592	0.02305	0.07921	0.13633	0.01175	0.16464
331	ATP2B1	ENSP00000261173	0.034180091	0.00897	0.03346	0.13726	0.08485	0.00748	0.16847
332	RAG2	ENSP00000308620	0.034283354	0.00449	0.016	0.07993	0.08361	0.01367	0.23956
333	PAX5	ENSP00000350844	0.034386617	0.00503	0.0178	0.07351	0.10783	0.01497	0.22525
334	TFAP2B	ENSP00000377265	0.03448988	0.00651	0.02405	0.10357	0.0999	0.01225	0.20943
335	TFAP2C	ENSP00000201031	0.034593143	0.00533	0.01999	0.08568	0.11137	0.0127	0.20974
336	SMTN	ENSP00000351593	0.034696406	0.00312	0.01345	0.07454	0.09468	0.01035	0.20281
337	RCN1	ENSP00000054950	0.03479967	0.00246	0.00945	0.05284	0.10134	0.0145	0.24993
338	TRIM5	ENSP00000369373	0.034902933	0.00199	0.00647	0.03881	0.11869	0.02571	0.33259
339		ENSP00000303844	0.035006196
340	DHFRL1	ENSP00000319170	0.035109459	0.00149	0.00554	0.03449	0.10119	0.01819	0.28407
341	EPC2	ENSP00000258484	0.035212722	0.00178	0.00629	0.03897	0.09954	0.01981	0.29952
342	ASB8	ENSP00000320893	0.035315985	0.0016	0.00618	0.03996	0.09269	0.01635	0.26804
343	LRRC41	ENSP00000343298	0.035419248	0.00277	0.0085	0.04075	0.12242	0.02601	0.32453
344	KPNA6	ENSP00000362728	0.035522511	0.00254	0.00957	0.04903	0.1333	0.02136	0.27003
345	CNTNAP2	ENSP00000354778	0.035625775	0.00189	0.00736	0.03838	0.1407	0.02329	0.26838
346	PPP1R10	ENSP00000407310	0.035729038
347	DDX41	ENSP00000330349	0.035832301	0.00182	0.00591	0.02997	0.11196	0.01894	0.30262
348	PAPOLA	ENSP00000216277	0.035935564	0.0017	0.00613	0.02499	0.16795	0.02398	0.2653
349	E2F8	ENSP00000250024	0.036038827	0.0013	0.00394	0.01517	0.18132	0.03478	0.32663
350	PLP2	ENSP00000365505	0.03614209	0.00182	0.00553	0.02496	0.15804	0.03173	0.33178
351	SRXN1	ENSP00000371388	0.036245353	0.00176	0.00492	0.01685	0.21145	0.04747	0.35019
352	TNRC6B	ENSP00000338371	0.036348616	0.00171	0.00509	0.02152	0.17692	0.03941	0.34119
353	TNRC6A	ENSP00000379144	0.036451879	0.00152	0.00394	0.02087	0.13644	0.04137	0.4151
354	TNRC6C	ENSP00000336783	0.036555143	0.00219	0.00564	0.03291	0.11043	0.03417	0.41126
355	RAD51D	ENSP00000378090	0.036658406	0.00344	0.00787	0.04669	0.10979	0.03984	0.45751
356	XRCC2	ENSP00000352271	0.036761669	0.00309	0.007	0.03318	0.12983	0.0428	0.44723
357		ENSP00000385485	0.036864932	0.00229	0.00591	0.03496	0.15442	0.04807	0.41708
358	HM13	ENSP00000381237	0.036968195
359	H1F0	ENSP00000344504	0.037071458	0.00166	0.00446	0.03262	0.15851	0.05015	0.40869
360	RGPD5	ENSP00000016946	0.037174721	0.00171	0.00428	0.03277	0.13782	0.04946	0.4298
361	RIOK1	ENSP00000369162	0.037277984	0.00172	0.00458	0.03107	0.17041	0.05468	0.41005
362	SERPINB5	ENSP00000372221	0.037381247	9.08E-04	0.00176	0.02211	0.13931	0.0603	0.52441
363	PCBP4	ENSP00000378461	0.037484511	0.00148	0.00267	0.02892	0.13098	0.06687	0.56711
364	CUL9	ENSP00000252050	0.037587774	0.00138	0.00228	0.01997	0.1513	0.08592	0.60778
365	ZNF420	ENSP00000338770	0.037691037	0.00128	0.00203	0.02155	0.13342	0.07839	0.62711
366		ENSP00000304997	0.0377943
367	TP53RK	ENSP00000361186	0.037897563	0.0022	0.00246	0.08665	0.05702	0.04425	0.66277
368	OSGEP	ENSP00000206542	0.038000826	0.00167	0.0016	0.0717	0.05998	0.04796	0.67951
369	PCNP	ENSP00000265260	0.038104089	0.00236	0.00232	0.0825	0.06626	0.05432	0.67306
370	FHL3	ENSP00000362107	0.038207352	0.00236	0.00197	0.08546	0.05549	0.05198	0.69951
371	NR6A1	ENSP00000420267	0.038310615	0.00255	0.00206	0.09549	0.0571	0.05242	0.70462
372	HESX1	ENSP00000295934	0.038413879	0.00312	0.00244	0.09988	0.06341	0.06275	0.75936
373	CORO2A	ENSP00000343746	0.038517142	0.00505	0.00431	0.19588	0.05336	0.05056	0.72764
374	AIPL1	ENSP00000370521	0.038620405	0.00737	0.00667	0.31952	0.03828	0.03927	0.73434
375	NPDC1	ENSP00000360660	0.038723668	0.01064	0.01058	0.44446	0.03893	0.0372	0.68308
376	HIST1H2BA	ENSP00000274764	0.038826931	0.01972	0.0279	0.57591	0.04084	0.03264	0.62873
377	KCNN4	ENSP00000262888	0.038930194	0.01616	0.0261	0.59269	0.03914	0.02671	0.55738
378	IQCB1	ENSP00000311505	0.039033457	0.01656	0.02519	0.50562	0.04387	0.03194	0.60216
379	GRM5	ENSP00000306138	0.03913672	0.02444	0.03217	0.5859	0.03712	0.03443	0.67067
380	GAP43	ENSP00000377372	0.039239984	0.02239	0.03532	0.57405	0.05083	0.03495	0.60321
381	MIP	ENSP00000257979	0.039343247	0.0226	0.03618	0.59216	0.05124	0.0347	0.58945
382	SUPT6H	ENSP00000319104	0.03944651	0.02465	0.03618	0.67972	0.04288	0.03257	0.6203
383	ZNF74	ENSP00000383301	0.039549773	0.03234	0.04556	0.85925	0.03802	0.03113	0.62195
384	MFN2	ENSP00000235329	0.039653036	0.04606	0.05766	0.96355	0.03764	0.03624	0.67405
385	UBA6	ENSP00000313454	0.039756299	0.03627	0.04081	0.79193	0.04139	0.04233	0.71279
386	SCD	ENSP00000359380	0.039859562	0.03929	0.04698	0.76801	0.05133	0.04809	0.69583
387	RNF115	ENSP00000358297	0.039962825	0.02165	0.02308	0.47727	0.05838	0.05675	0.73431
388	HIST1H1C	ENSP00000339566	0.040066088	0.05545	0.06671	0.76559	0.06056	0.05863	0.72812
389	NEIL2	ENSP00000284503	0.040169352	0.02143	0.02472	0.39944	0.07792	0.06826	0.71366
390	TTYH2	ENSP00000269346	0.040272615	0.02917	0.03759	0.51555	0.08189	0.06466	0.68279
391	BOD1L1	ENSP00000040738	0.040375878	0.03703	0.04687	0.60081	0.07906	0.0651	0.69313
392	SALL2	ENSP00000333537	0.040479141	0.0571	0.06711	0.76436	0.06663	0.06396	0.74484
393	HERC3	ENSP00000264345	0.040582404	0.06028	0.07902	0.83107	0.06677	0.05707	0.70044
394	DCUN1D1	ENSP00000292782	0.040685667	0.02885	0.04747	0.54678	0.09199	0.05535	0.60776
395		ENSP00000363036	0.04078893	0.02225	0.0424	0.47926	0.10188	0.05119	0.54985
396	FBXO25	ENSP00000276326	0.040892193	0.03745	0.06709	0.614	0.10335	0.05685	0.57867
397	FBXO46	ENSP00000410007	0.040995456	0.05745	0.10771	0.74637	0.10915	0.05699	0.56107
398		ENSP00000373698	0.04109872	0.04751	0.09504	0.61814	0.13824	0.06528	0.53517
399	FBXL8	ENSP00000258200	0.041201983	0.06719	0.12289	0.74647	0.1189	0.06227	0.5731
400	GPSM2	ENSP00000264126	0.041305246	0.05329	0.0909	0.62767	0.11334	0.0648	0.60669
401	MXD3	ENSP00000401867	0.041408509	0.04461	0.08873	0.59361	0.13903	0.06687	0.52707
402	MYCT1	ENSP00000356214	0.041511772	0.03623	0.09162	0.56171	0.15935	0.0568	0.43316
403	ASB13	ENSP00000350331	0.041615035	0.01744	0.04449	0.276	0.21571	0.07591	0.4362
404	LIN28B	ENSP00000344401	0.041718298	0.11548	0.40294	0.95568	0.30078	0.05617	0.27076
405	PEG10	ENSP00000417587	0.041821561	0.12775	0.41653	0.99441	0.2846	0.05856	0.29507
406	PRDX3	ENSP00000298510	0.041924825	0.11316	0.39818	0.95922	0.30341	0.05802	0.27772
407	MINA	ENSP00000328251	0.042028088	0.16029	0.50975	0.81435	0.24236	0.04741	0.28735
408	CFHR5	ENSP00000256785	0.042131351	0.17457	0.5237	0.78261	0.23182	0.04939	0.30243
409	SFXN3	ENSP00000224807	0.042234614	0.12697	0.40447	0.95932	0.25402	0.05608	0.30883
410	DDX18	ENSP00000263239	0.042337877	0.2357	0.65688	0.65244	0.21961	0.04535	0.29295
411	ABCC2	ENSP00000359478	0.04244114	0.17587	0.5355	0.79933	0.24003	0.04701	0.28879
412	SLC22A4	ENSP00000200652	0.042544403	0.14107	0.48036	0.89293	0.25555	0.04177	0.26163
413	PDZK1IP1	ENSP00000294338	0.042647666	0.12235	0.43315	0.9637	0.32018	0.05538	0.25818
414		ENSP00000398885	0.042750929
415		ENSP00000406378	0.042854193
416	HSPE1	ENSP00000233893	0.042957456	0.1028	0.37208	0.82657	0.37016	0.07029	0.26166
417	HAND2	ENSP00000352565	0.043060719	0.14113	0.42409	0.92308	0.23704	0.05474	0.31326
418	SIM2	ENSP00000290399	0.043163982	0.13251	0.42268	0.9682	0.27325	0.05692	0.29976
419	SIM1	ENSP00000262901	0.043267245	0.09992	0.37696	0.90334	0.32495	0.05952	0.25949
420	FXN	ENSP00000366482	0.043370508	0.16103	0.52432	0.84292	0.26918	0.05076	0.26914
421	CD3EAP	ENSP00000310966	0.043473771	0.17287	0.53027	0.86926	0.2865	0.05619	0.28201
422	HSPB9	ENSP00000347178	0.043577034	0.08286	0.31163	0.76805	0.34312	0.06091	0.26569
423	MPP4	ENSP00000387278	0.043680297	0.11167	0.40705	0.91656	0.34912	0.06428	0.26658
424	NRIP2	ENSP00000337501	0.043783561	0.15044	0.53754	0.94548	0.3605	0.05881	0.24086
425	ZC3H18	ENSP00000301011	0.043886824	0.13904	0.48197	0.88537	0.44218	0.07936	0.25254
426	C16orf80	ENSP00000262498	0.043990087	0.10621	0.41331	0.72466	0.53541	0.09688	0.24346
427	RBMXL1	ENSP00000318415	0.04409335	0.11554	0.42523	0.80568	0.47194	0.09098	0.26278
428	HNRNPA1L2	ENSP00000350090	0.044196613	0.14637	0.50012	0.98208	0.38853	0.07361	0.26574
429	UBE2O	ENSP00000323687	0.044299876	0.11875	0.46698	0.86614	0.45644	0.07275	0.2349
430	USP36	ENSP00000310590	0.044403139	0.08138	0.42042	0.75489	0.51013	0.06082	0.18426
431	RNF185	ENSP00000320508	0.044506402	0.06589	0.34777	0.67786	0.48524	0.05921	0.19847
432	TMBIM6	ENSP00000389277	0.044609665	0.07961	0.38632	0.73663	0.47316	0.05799	0.20205
433	UBAC2	ENSP00000383911	0.044712929	0.03525	0.19403	0.36122	0.56927	0.07733	0.20672
434	KATNA1	ENSP00000335106	0.044816192	0.01162	0.07444	0.12131	0.68958	0.09903	0.20382
435	HIST1H2AA	ENSP00000297012	0.044919455	0.00726	0.05395	0.1025	0.63179	0.08338	0.19714
436	PRAM1	ENSP00000255612	0.045022718	0.01282	0.08668	0.19447	0.52906	0.06887	0.20676
437	GTF2IRD1	ENSP00000265755	0.045125981	0.00501	0.04289	0.07514	0.65852	0.07832	0.18131
438	NBPF8	ENSP00000358372	0.045229244	0.0052	0.04286	0.06761	0.70838	0.08919	0.18242
439	DESI2	ENSP00000306528	0.045332507	0.0052	0.04601	0.07623	0.6927	0.08392	0.17906
440	ARL2BP	ENSP00000219204	0.04543577	0.00272	0.02264	0.0543	0.57017	0.07315	0.20119
441	RHEBL1	ENSP00000301068	0.045539034	0.00167	0.01604	0.02843	0.68956	0.08459	0.18069
442	DMC1	ENSP00000216024	0.045642297	0.00141	0.01384	0.02024	0.76301	0.09082	0.16755
443	C11orf30	ENSP00000334130	0.04574556	0.00129	0.01175	0.01877	0.73633	0.09397	0.18084
444		ENSP00000408451	0.045848823
445		ENSP00000395703	0.045952086
446	RPL22L1	ENSP00000346080	0.046055349	0.00296	0.02029	0.05016	0.54345	0.07848	0.23137
447	LRRK2	ENSP00000298910	0.046158612	0.00205	0.01592	0.03594	0.57864	0.07504	0.21174
448	TCEAL2	ENSP00000332359	0.046261875	0.00207	0.01881	0.03723	0.61445	0.06698	0.18362
449		ENSP00000378477	0.046365138
450	TCEAL1	ENSP00000361707	0.046468402	0.00384	0.03604	0.07914	0.55384	0.05274	0.17748
451	TRIP12	ENSP00000283943	0.046571665	0.00456	0.03881	0.11763	0.43088	0.04342	0.20454
452	L3MBTL2	ENSP00000216237	0.046674928	0.00223	0.02172	0.06666	0.46132	0.04602	0.19087
453	HIST1H1E	ENSP00000307705	0.046778191	0.00176	0.01659	0.06305	0.40474	0.03917	0.18928
454	L3MBTL1	ENSP00000362227	0.046881454	0.0032	0.02793	0.13604	0.32242	0.03215	0.20029
455	FCF1	ENSP00000344393	0.046984717	0.00875	0.06267	0.29875	0.27502	0.03002	0.22507
456	SCG2	ENSP00000304133	0.04708798	0.01085	0.07388	0.34212	0.27765	0.03176	0.2353
457	HOXA7	ENSP00000242159	0.047191243	0.01272	0.08249	0.36863	0.2743	0.03065	0.22754
458	KLF8	ENSP00000417303	0.047294506	0.01142	0.04711	0.32949	0.17849	0.03329	0.34224
459	RPS26	ENSP00000348849	0.04739777	0.01436	0.05012	0.31902	0.18083	0.03914	0.38237
460	PPIL4	ENSP00000253329	0.047501033	0.01549	0.05144	0.32569	0.17948	0.04048	0.39631
461	SOX2	ENSP00000323588	0.047604296	0.01008	0.03237	0.21123	0.21873	0.05736	0.41217
462	ESCO2	ENSP00000306999	0.047707559	0.0131	0.04	0.27421	0.20014	0.05621	0.42369
463	TAF4B	ENSP00000269142	0.047810822	0.01308	0.03629	0.27661	0.17502	0.05381	0.45743
464	CWC27	ENSP00000370460	0.047914085	0.03173	0.08735	0.55521	0.14499	0.04289	0.43709
465	RFXANK	ENSP00000393159	0.048017348	0.05497	0.13764	0.7368	0.13454	0.04282	0.45757
466	UBN1	ENSP00000262376	0.048120611	0.05847	0.14194	0.77367	0.12627	0.04215	0.47019
467	HIRA	ENSP00000263208	0.048223874	0.05853	0.12388	0.69034	0.11731	0.0471	0.5066
468	TLK1	ENSP00000411099	0.048327138	0.06136	0.12816	0.69141	0.1205	0.04828	0.51192
469	CCS	ENSP00000307870	0.048430401	0.05509	0.10329	0.69677	0.09964	0.04774	0.57744
470	GSE1	ENSP00000253458	0.048533664	0.10709	0.18173	0.98263	0.08209	0.04454	0.61188
471	MATR3	ENSP00000354346	0.048636927	0.15212	0.21564	0.92395	0.06536	0.04677	0.70113
472	KDM5A	ENSP00000382688	0.04874019	0.10465	0.1466	0.86937	0.06953	0.04972	0.71694
473		ENSP00000369649	0.048843453
474	PPFIA3	ENSP00000335614	0.048946716	0.13806	0.18087	0.94242	0.05875	0.04635	0.7521
475	IGBP1	ENSP00000348784	0.049049979	0.13173	0.17083	0.88243	0.06336	0.05122	0.75468
476	PPP4R1	ENSP00000383402	0.049153243	0.07454	0.10388	0.61407	0.08479	0.06031	0.71583
477		ENSP00000265150	0.049256506
478	INTS1	ENSP00000385722	0.049359769	0.05387	0.06802	0.36224	0.13008	0.10394	0.7814
479	INTS3	ENSP00000318641	0.049463032	0.08093	0.09747	0.51226	0.10337	0.09185	0.80553
480	INIP	ENSP00000363360	0.049566295	0.12116	0.14301	0.67565	0.0848	0.08056	0.81299
481	CDK17	ENSP00000261211	0.049669558	0.12201	0.12815	0.54682	0.10029	0.11291	0.90593
482	CREBRF	ENSP00000296953	0.049772821	0.12211	0.12806	0.52882	0.10169	0.11541	0.90643
483	UBAC1	ENSP00000360821	0.049876084	0.13557	0.13144	0.5842	0.08097	0.11141	0.96706
484	KIAA0368	ENSP00000259335	0.049979347	0.21221	0.20791	0.78264	0.07461	0.10818	0.95889
485	PSMB9	ENSP00000396813	0.050082611
486	NABP2	ENSP00000267023	0.050185874	0.19023	0.18686	0.65289	0.09	0.12845	0.95621
487	NDC1	ENSP00000360483	0.050289137	0.24334	0.23668	0.72318	0.09456	0.13917	0.97451
488	MAD2L1BP	ENSP00000410818	0.0503924	0.19158	0.18243	0.55933	0.12277	0.17542	0.9921
489	DDX19B	ENSP00000288071	0.050495663	0.20003	0.19413	0.57476	0.12109	0.16982	0.97467
490	FARS2	ENSP00000274680	0.050598926	0.2359	0.23511	0.69677	0.09229	0.13084	0.95249
491		ENSP00000416304	0.050702189
492	KIF9	ENSP00000265529	0.050805452	0.20192	0.20741	0.62617	0.10376	0.13765	0.91455
493	KIF22	ENSP00000160827	0.050908715	0.20233	0.22337	0.68527	0.098	0.10917	0.85082
494	SAC3D1	ENSP00000381824	0.051011979	0.18602	0.19565	0.63119	0.09452	0.11667	0.89705
495	LENG8	ENSP00000318374	0.051115242	0.16852	0.18088	0.60911	0.08892	0.10677	0.8768
496		ENSP00000346913	0.051218505
497	PCID2	ENSP00000337405	0.051321768	0.17178	0.17541	0.55381	0.10361	0.13601	0.92282
498	HIPK1	ENSP00000358571	0.051425031	0.15431	0.16205	0.50384	0.11311	0.13652	0.89693
499	SEPT8	ENSP00000367991	0.051528294	0.13249	0.14097	0.42243	0.1333	0.15133	0.88618
500	NABP1	ENSP00000403683	0.051631557	0.15859	0.15838	0.47089	0.12375	0.16165	0.95049
501	SPSB1	ENSP00000330221	0.05173482	0.16979	0.16627	0.47398	0.13098	0.17616	0.97343
502	SPSB4	ENSP00000311609	0.051838083	0.16884	0.16756	0.48555	0.12719	0.16641	0.95948
503	LYAR	ENSP00000345917	0.051941347	0.22169	0.2148	0.58714	0.1167	0.16558	0.98975
504	TCOF1	ENSP00000406888	0.05204461	0.23896	0.26018	0.67995	0.10732	0.12006	0.85727
505	MYBBP1A	ENSP00000370968	0.052147873	0.24114	0.25949	0.70189	0.0952	0.11156	0.87087
506	SIRT7	ENSP00000329466	0.052251136	0.25471	0.26673	0.72826	0.0887	0.11294	0.9012
507	HOXA9	ENSP00000343619	0.052354399	0.31296	0.32757	0.81515	0.09535	0.12075	0.90224
508	HOXB7	ENSP00000239165	0.052457662	0.2661	0.26853	0.7133	0.09916	0.13421	0.94543
509	AIRE	ENSP00000291582	0.052560925	0.22293	0.22073	0.63445	0.09795	0.13864	0.96237
510	HOXB6	ENSP00000225648	0.052664188	0.22839	0.21758	0.64759	0.08528	0.13557	0.99432
511	RANGRF	ENSP00000226105	0.052767452	0.19129	0.19148	0.58102	0.09331	0.13003	0.94863
512		ENSP00000395046	0.052870715
513	CHTF8	ENSP00000381290	0.052973978	0.19799	0.20407	0.58608	0.10014	0.1285	0.91991
514	RPAP1	ENSP00000306123	0.053077241	0.21133	0.22019	0.63384	0.09181	0.1162	0.90872
515	MRPS9	ENSP00000258455	0.053180504	0.22346	0.23157	0.62072	0.10344	0.1306	0.91547
516	MRPS28	ENSP00000276585	0.053283767	0.19219	0.20452	0.56273	0.10286	0.12308	0.88477
517	NR3C2	ENSP00000350815	0.05338703	0.18163	0.19057	0.51176	0.11521	0.14036	0.89993
518	DDRGK1	ENSP00000346483	0.053490293	0.20715	0.21812	0.61662	0.08183	0.10802	0.89333
519	USP49	ENSP00000297229	0.053593556	0.1872	0.19456	0.57066	0.07899	0.10878	0.90746
520	USP44	ENSP00000258499	0.05369682	0.1894	0.18838	0.55323	0.07909	0.119	0.95944
521	PTPRS	ENSP00000349932	0.053800083	0.21441	0.20998	0.58706	0.08084	0.12468	0.98164
522		ENSP00000355987	0.053903346
523	DNAJC14	ENSP00000316240	0.054006609	0.17844	0.18473	0.50909	0.08554	0.11773	0.91369
524	MRPL21	ENSP00000354580	0.054109872	0.15394	0.16208	0.44011	0.09451	0.12004	0.89808
525	MTG2	ENSP00000359859	0.054213135	0.13806	0.14628	0.38376	0.11004	0.13427	0.8912
526		ENSP00000389075	0.054316398
527	C1orf64	ENSP00000332162	0.054419661	0.11476	0.12869	0.35083	0.12057	0.12845	0.83024
528	UBE2F	ENSP00000272930	0.054522924	0.13534	0.14873	0.39735	0.11154	0.12657	0.84889
529	PTMS	ENSP00000310088	0.054626188	0.17116	0.18337	0.49891	0.09152	0.11422	0.8754
530	MMS22L	ENSP00000275053	0.054729451	0.15432	0.16315	0.46244	0.08911	0.11351	0.89291
531	RCAN2	ENSP00000329454	0.054832714	0.17	0.18413	0.51279	0.08564	0.10316	0.86435
532	PDZD3	ENSP00000327107	0.054935977	0.15124	0.16165	0.45418	0.08999	0.11109	0.881
533	PDZK1	ENSP00000342143	0.05503924	0.1252	0.14111	0.3936	0.09949	0.10677	0.82398
534	GOPC	ENSP00000357484	0.055142503	0.10008	0.1083	0.34006	0.0981	0.11666	0.87298
535	CLCN3	ENSP00000261514	0.055245766	0.12412	0.13848	0.39067	0.10484	0.11502	0.83696
536	TOB2	ENSP00000331305	0.055349029	0.13719	0.14722	0.39158	0.11697	0.13389	0.88135
537	ZFYVE27	ENSP00000348593	0.055452292	0.14063	0.14633	0.39061	0.1212	0.14691	0.91602
538	ELF4	ENSP00000311280	0.055555556	0.12069	0.12303	0.32864	0.13517	0.17273	0.93417
539	IPO5	ENSP00000261574	0.055658819	0.12066	0.12077	0.32475	0.12949	0.17552	0.95273
540	CIRH1A	ENSP00000327179	0.055762082	0.12121	0.1215	0.3196	0.13393	0.1789	0.95312
541	NOB1	ENSP00000268802	0.055865345	0.10887	0.10515	0.2656	0.15215	0.21574	0.99485
542	RCL1	ENSP00000371169	0.055968608	0.09565	0.09502	0.24787	0.14793	0.19467	0.96812
543	NOP16	ENSP00000373810	0.056071871	0.1004	0.10299	0.24516	0.16158	0.19597	0.9362
544	IFRD1	ENSP00000005558	0.056175134	0.11995	0.11544	0.26354	0.16746	0.2297	0.98654
545	RBM19	ENSP00000261741	0.056278397	0.09791	0.097	0.22757	0.17135	0.21786	0.97951
546	WDR75	ENSP00000314193	0.056381661	0.11665	0.11809	0.27209	0.16347	0.20214	0.95187
547		ENSP00000319771	0.056484924
548	WDR3	ENSP00000308179	0.056588187	0.14005	0.13762	0.32355	0.13227	0.18288	0.98928
549	NOP56	ENSP00000370589	0.05669145	0.13903	0.13038	0.31578	0.12173	0.19205	0.95223
550	NOP58	ENSP00000264279	0.056794713	0.15702	0.14457	0.35265	0.11381	0.19211	0.93086
551	NIP7	ENSP00000254940	0.056897976	0.13289	0.12326	0.32768	0.0999	0.17134	0.94867
552	PNO1	ENSP00000263657	0.057001239	0.13887	0.12899	0.34358	0.09847	0.16652	0.94777
553		ENSP00000261406	0.057104502
554	IMP3	ENSP00000326981	0.057207765	0.1544	0.1446	0.38607	0.08469	0.14415	0.95148
555	NOL10	ENSP00000371101	0.057311029	0.1792	0.15704	0.44141	0.06552	0.14279	0.86907
556	TBL3	ENSP00000331815	0.057414292	0.18332	0.15537	0.44709	0.06292	0.15234	0.83463
557	NOC4L	ENSP00000328854	0.057517555	0.16448	0.13595	0.38917	0.07133	0.17563	0.80626
558	RRP9	ENSP00000232888	0.057620818	0.18742	0.151	0.44251	0.0609	0.16787	0.77424
559	MPHOSPH10	ENSP00000244230	0.057724081	0.2092	0.16561	0.5328	0.03987	0.13106	0.75933
560	ESF1	ENSP00000202816	0.057827344	0.17235	0.13285	0.4158	0.05691	0.17708	0.74186
561	GRWD1	ENSP00000253237	0.057930607	0.15913	0.11591	0.38297	0.05789	0.1983	0.69902
562	NLE1	ENSP00000413572	0.05803387	0.11504	0.08102	0.28404	0.06389	0.21432	0.67556
563	DIMT1	ENSP00000199320	0.058137133	0.10624	0.06998	0.24204	0.06594	0.25139	0.60455
564	KRR1	ENSP00000229214	0.058240397	0.12819	0.08171	0.29705	0.05341	0.2325	0.56868
565	PWP2	ENSP00000291576	0.05834366	0.11961	0.08175	0.28101	0.0689	0.23442	0.64291
566	UTP15	ENSP00000296792	0.058446923	0.10664	0.07168	0.24362	0.07737	0.25983	0.63619
567	PAK1IP1	ENSP00000368887	0.058550186	0.1019	0.06997	0.25642	0.06235	0.21593	0.66245
568	QTRT1	ENSP00000250237	0.058653449	0.08327	0.05804	0.20665	0.07298	0.23111	0.68336
569	DTD1	ENSP00000366672	0.058756712	0.08335	0.05967	0.21069	0.07748	0.22762	0.71435
570	NOC3L	ENSP00000360412	0.058859975	0.0842	0.06113	0.21992	0.07374	0.21395	0.72559
571	UTP11L	ENSP00000362105	0.058963238	0.05001	0.0341	0.1449	0.07689	0.22507	0.70864
572	RIOK2	ENSP00000283109	0.059066501	0.05001	0.0341	0.1449	0.07689	0.22507	0.70864
573	BMS1	ENSP00000363642	0.059169765	0.04067	0.02677	0.10777	0.09753	0.28277	0.69744
574	IMP4	ENSP00000259239	0.059273028	0.04587	0.02847	0.12352	0.07521	0.26129	0.64017
575	EBNA1BP2	ENSP00000236051	0.059376291	0.05383	0.03508	0.14618	0.07958	0.25109	0.6754
576		ENSP00000258531	0.059479554	0.06733	0.04129	0.18158	0.06692	0.24627	0.62328
577	PPAN	ENSP00000253107	0.059582817	0.04957	0.03037	0.13764	0.07198	0.25397	0.6394
578	NOP2	ENSP00000382392	0.05968608	0.05219	0.03103	0.14511	0.07161	0.26033	0.62705
579	BYSL	ENSP00000230340	0.059789343	0.05387	0.03121	0.13703	0.07317	0.28763	0.59005
580	NAT10	ENSP00000257829	0.059892606	0.0699	0.0396	0.16968	0.06759	0.28929	0.55269
581	MKI67IP	ENSP00000285814	0.05999587	0.06204	0.03929	0.14619	0.09446	0.30384	0.63352
582	GNL2	ENSP00000362153	0.060099133	0.0382	0.0234	0.09131	0.10135	0.3256	0.62073
583	MAK16	ENSP00000353246	0.060202396	0.04213	0.02594	0.09743	0.11129	0.343	0.62898
584	RPF2	ENSP00000402338	0.060305659	0.05823	0.03589	0.12559	0.11212	0.3559	0.60719
585	GTPBP4	ENSP00000354040	0.060408922	0.05655	0.03327	0.12161	0.10046	0.35647	0.56575
586		ENSP00000337518	0.060512185
587	SDAD1	ENSP00000348596	0.060615448	0.08623	0.05619	0.19756	0.07877	0.2773	0.62544
588	ZNF593	ENSP00000363384	0.060718711	0.09469	0.06272	0.20716	0.08733	0.2916	0.62974
589	CLCA1	ENSP00000234701	0.060821974	0.09048	0.06055	0.18104	0.11692	0.34822	0.63574
590	CLCA2	ENSP00000359596	0.060925238	0.08875	0.05764	0.18115	0.11098	0.3518	0.62143
591	CLCA4	ENSP00000359594	0.061028501	0.11188	0.07028	0.22863	0.10244	0.34915	0.59925
592	BOP1	ENSP00000304151	0.061131764	0.12352	0.07645	0.26151	0.09276	0.33376	0.60448
593	TSR1	ENSP00000301364	0.061235027	0.11128	0.0697	0.23227	0.10113	0.34234	0.60973
594	WDR12	ENSP00000261015	0.06133829	0.16347	0.10218	0.33643	0.08727	0.32235	0.5909
595	BRIX1	ENSP00000338862	0.061441553	0.2028	0.12877	0.41627	0.07245	0.29587	0.58619
596	MRTO4	ENSP00000364320	0.061544816	0.22669	0.14171	0.45389	0.06887	0.30204	0.56795
597	PES1	ENSP00000346725	0.061648079	0.16234	0.10043	0.32798	0.0902	0.34014	0.59353
598	RPF1	ENSP00000359688	0.061751342	0.16583	0.10207	0.33894	0.08306	0.32869	0.58406
599	RRS1	ENSP00000322396	0.061854606	0.16221	0.10351	0.34578	0.07823	0.29826	0.60921
600	GAR1	ENSP00000226796	0.061957869	0.22491	0.15409	0.45951	0.0759	0.28074	0.64693
601		ENSP00000397121	0.062061132
602	NOP10	ENSP00000332198	0.062164395	0.24989	0.16982	0.51607	0.06835	0.26584	0.63478
603	CAMP	ENSP00000296435	0.062267658	0.24989	0.16982	0.51607	0.06835	0.26584	0.63478
604	CRX	ENSP00000221996	0.062370921	0.30587	0.21966	0.61091	0.06106	0.23796	0.64889
605	CDK10	ENSP00000338673	0.062474184	0.32201	0.22649	0.6217	0.06213	0.25005	0.61285
606	DNAJC2	ENSP00000368565	0.062577447	0.33612	0.2356	0.68908	0.05343	0.22171	0.62929
607	CEBPZ	ENSP00000234170	0.062680711	0.40331	0.29648	0.79957	0.0531	0.21297	0.66444
608	GNL3	ENSP00000395772	0.062783974	0.4565	0.33924	0.90503	0.0439	0.19213	0.66798
609	MTBP	ENSP00000303398	0.062887237	0.51889	0.38182	0.95138	0.04694	0.21686	0.63299
610	RASSF6	ENSP00000340578	0.0629905	0.53314	0.383	0.95167	0.03952	0.21794	0.5852
611	FAM120B	ENSP00000417970	0.063093763	0.39881	0.28959	0.73007	0.06473	0.26568	0.64288
612	ARX	ENSP00000368332	0.063197026	0.48658	0.37002	0.86832	0.05729	0.23858	0.6642
613	NOC2L	ENSP00000317992	0.063300289	0.47256	0.37114	0.8562	0.05926	0.22446	0.7027
614	BTG2	ENSP00000290551	0.063403552	0.47748	0.37173	0.8257	0.07438	0.26748	0.69586
615	BTG1	ENSP00000256015	0.063506815	0.45009	0.35275	0.75267	0.09152	0.29989	0.70228
616	KHDRBS2	ENSP00000281156	0.063610079	0.36386	0.28964	0.63747	0.11227	0.31166	0.75918
617	SRY	ENSP00000372547	0.063713342	0.38135	0.29938	0.6662	0.10439	0.3099	0.74301
618	PODXL	ENSP00000367817	0.063816605	0.40249	0.31995	0.6956	0.10288	0.30267	0.74682
619	NR1I2	ENSP00000336528	0.063919868	0.45108	0.3542	0.76002	0.0873	0.29264	0.70786
620	ATXN1L	ENSP00000415822	0.064023131
621	TRIM55	ENSP00000323913	0.064126394	0.4234	0.33851	0.71093	0.09778	0.30429	0.73853
622	KCNK1	ENSP00000355580	0.064229657	0.49716	0.38785	0.81867	0.08056	0.29325	0.6896
623	CFP	ENSP00000247153	0.06433292	0.49176	0.37334	0.77021	0.09346	0.33979	0.646
624	MYEF2	ENSP00000316950	0.064436183	0.51427	0.40674	0.81588	0.1012	0.32707	0.70324
625	PAX9	ENSP00000355245	0.064539447	0.4286	0.29432	0.72137	0.0779	0.34036	0.60085
626	PIWIL4	ENSP00000299001	0.06464271	0.39581	0.27666	0.69608	0.0744	0.31366	0.62935
627	ago/04	ENSP00000362306	0.064745973	0.29799	0.20189	0.50567	0.11069	0.39019	0.62783
628	ago/03	ENSP00000362287	0.064849236	0.23658	0.15758	0.41386	0.12718	0.40623	0.64847
629	DICER1	ENSP00000343745	0.064952499	0.26017	0.1607	0.46701	0.10169	0.39473	0.60168
630	TARBP2	ENSP00000266987	0.065055762	0.20506	0.12861	0.39781	0.11863	0.38374	0.65921
631	PRKRA	ENSP00000318176	0.065159025	0.18995	0.12793	0.35735	0.1558	0.40672	0.71456
632	XPO5	ENSP00000265351	0.065262288	0.18361	0.13456	0.36938	0.17421	0.37492	0.80045
633	NMD3	ENSP00000307525	0.065365551	0.17492	0.12518	0.35599	0.16188	0.37126	0.78422
634	INTS2	ENSP00000414237	0.065468815	0.17082	0.12246	0.3664	0.13559	0.33575	0.78241
635	INTS9	ENSP00000398208	0.065572078	0.19229	0.14738	0.43244	0.12984	0.29761	0.83358
636	INTS10	ENSP00000381064	0.065675341	0.14814	0.11084	0.35191	0.13082	0.29686	0.82809
637	INTS5	ENSP00000327889	0.065778604	0.21017	0.16149	0.47524	0.12551	0.28543	0.82906
638	INTS6	ENSP00000310260	0.065881867	0.297	0.23523	0.69894	0.08444	0.21751	0.83356
639	INTS8	ENSP00000343274	0.06598513	0.37279	0.31963	0.92039	0.05988	0.15601	0.89985
640	MVP	ENSP00000349977	0.066088393	0.34043	0.32451	0.91293	0.06328	0.13041	0.9863
641	SCARB1	ENSP00000261693	0.066191656	0.19403	0.1859	0.55031	0.11211	0.18176	0.96226
642	FBL	ENSP00000221801	0.06629492	0.28724	0.2952	0.86211	0.07274	0.11995	0.90471
643	CHFR	ENSP00000320557	0.066398183	0.29423	0.30561	0.91147	0.07136	0.11646	0.89314
644	CALU	ENSP00000249364	0.066501446	0.27975	0.29083	0.89665	0.07107	0.11269	0.89372
645	RBPMS	ENSP00000340176	0.066604709	0.15449	0.15034	0.60353	0.08906	0.13786	0.92398
646	OSR1	ENSP00000272223	0.066707972	0.18596	0.18796	0.77942	0.06967	0.11035	0.89361
647	AIM1	ENSP00000358062	0.066811235	0.15477	0.16491	0.70795	0.07741	0.10764	0.85142
648	SEPT1	ENSP00000324511	0.066914498	0.12003	0.13318	0.70322	0.07468	0.09438	0.81001
649	MAPRE2	ENSP00000300249	0.067017761	0.24962	0.28978	0.87566	0.05068	0.07085	0.79759
650	SLC9A2	ENSP00000233969	0.067121024	0.246	0.27955	0.88246	0.05328	0.07654	0.81194
651	NOLC1	ENSP00000359024	0.067224288	0.17821	0.20603	0.89566	0.08593	0.10296	0.78866
652	C1orf86	ENSP00000367808	0.067327551
653	PYDC1	ENSP00000304336	0.067430814	0.20943	0.24052	0.94505	0.09112	0.1096	0.79951
654	AIM2	ENSP00000357112	0.067534077	0.16677	0.20644	0.8573	0.10929	0.11003	0.74988
655	CASP5	ENSP00000376849	0.06763734	0.24272	0.31241	0.8994	0.10895	0.10761	0.73257
656	RP2	ENSP00000218340	0.067740603	0.35115	0.45932	0.68656	0.11224	0.11015	0.72703
657	UNC119	ENSP00000337040	0.067843866	0.31842	0.44789	0.77885	0.14276	0.11653	0.68209
658	DIS3	ENSP00000366997	0.067947129	0.33729	0.43783	0.60965	0.09656	0.09638	0.74185
659	EXOSC2	ENSP00000361433	0.068050392	0.43815	0.59242	0.42267	0.0866	0.08523	0.71533
660	EXOSC7	ENSP00000265564	0.068153656	0.5598	0.78121	0.24838	0.0693	0.06771	0.69119
661	DCPS	ENSP00000263579	0.068256919	0.62669	0.94674	0.16465	0.06718	0.05523	0.62501
662	WRAP53	ENSP00000324203	0.068360182	0.50599	0.8052	0.22031	0.07874	0.05873	0.61444
663	NHP2	ENSP00000274606	0.068463445	0.45354	0.73214	0.26539	0.08307	0.06138	0.61072
664	DKC1	ENSP00000358563	0.068566708	0.19935	0.31539	0.72913	0.1208	0.08682	0.63977
665	PIF1	ENSP00000268043	0.068669971	0.2105	0.29786	0.69299	0.09341	0.08297	0.68391
666	TBCB	ENSP00000221855	0.068773234	0.17654	0.27395	0.74477	0.09729	0.07741	0.62863
667	TBCA	ENSP00000369736	0.068876497	0.13381	0.20733	0.93227	0.11604	0.08621	0.6228
668	TBCE	ENSP00000355560	0.06897976	0.12109	0.18001	0.99207	0.09981	0.07973	0.63885
669	TBCD	ENSP00000347719	0.069083024	0.12579	0.19509	0.8721	0.09788	0.07453	0.61731
670	TBCC	ENSP00000244625	0.069186287	0.15554	0.25959	0.78859	0.11882	0.08178	0.59749
671	UBE2W	ENSP00000397453	0.06928955	0.08833	0.15617	0.93576	0.1216	0.07368	0.56739
672	BRAP	ENSP00000330813	0.069392813	0.07608	0.11119	0.8305	0.1185	0.08478	0.62388
673	ECEL1	ENSP00000302051	0.069496076	0.10843	0.15248	0.79805	0.08009	0.06673	0.64042
674	RPS17L	ENSP00000346046	0.069599339	0.0829	0.10024	0.83934	0.05628	0.05508	0.68009
675		ENSP00000416821	0.069702602
676	RPL21	ENSP00000346027	0.069805865	0.09946	0.13837	0.77104	0.06015	0.05242	0.66511
677	WDTC1	ENSP00000355317	0.069909129	0.23596	0.36714	0.35369	0.05557	0.04962	0.64659
678	DCAF13	ENSP00000297579	0.070012392	0.36437	0.63013	0.15034	0.04809	0.03986	0.6012
679	DDA1	ENSP00000352928	0.070115655	0.38748	0.66407	0.20604	0.05949	0.0448	0.59489
680	GORAB	ENSP00000356737	0.070218918	0.42175	0.71289	0.16791	0.05471	0.04237	0.60241
681	CNGA2	ENSP00000328478	0.070322181	0.42413	0.79352	0.11368	0.05681	0.03564	0.55792
682	MOCOS	ENSP00000261326	0.070425444	0.28564	0.59076	0.1683	0.05587	0.03221	0.53354
683		ENSP00000339580	0.070528707
684	GPHN	ENSP00000303019	0.07063197	0.48469	0.91119	0.06176	0.03511	0.02657	0.5356
685	DIS3L	ENSP00000321711	0.070735233	0.69564	0.74957	0.02167	0.03538	0.02812	0.52499
686	SUPV3L1	ENSP00000352678	0.070838497	0.81684	0.61249	0.01052	0.02616	0.02363	0.53567
687	C1D	ENSP00000348107	0.07094176	0.7187	0.7773	0.01771	0.0291	0.02717	0.56755
688	MPHOSPH6	ENSP00000258169	0.071045023	0.58218	0.96889	0.03692	0.03438	0.02889	0.56512
689	KDM5D	ENSP00000322408	0.071148286	0.41261	0.69004	0.08083	0.03045	0.03099	0.61696
690		ENSP00000372489	0.071251549
691	ZNF76	ENSP00000363064	0.071354812	0.24456	0.36956	0.21582	0.03179	0.03481	0.65458
692	BTAF1	ENSP00000265990	0.071458075	0.20725	0.23924	0.31564	0.02817	0.04027	0.76831
693	GCHFR	ENSP00000260447	0.071561338	0.31384	0.37422	0.15996	0.02025	0.03368	0.77489
694	ALPPL2	ENSP00000295453	0.071664601	0.54606	0.72541	0.0443	0.01168	0.02292	0.74303
695	ALPI	ENSP00000295463	0.071767865	0.49695	0.70243	0.06061	0.01467	0.02418	0.70131
696	RASSF4	ENSP00000339692	0.071871128	0.34517	0.46281	0.11357	0.01687	0.02575	0.7246
697	RASSF3	ENSP00000336616	0.071974391	0.35551	0.5282	0.06593	0.0124	0.01831	0.67198
698	UTY	ENSP00000328939	0.072077654	0.27331	0.39247	0.17026	0.01731	0.02378	0.67296
699	USP9Y	ENSP00000342812	0.072180917	0.34214	0.49726	0.15441	0.01516	0.02003	0.68021
700		ENSP00000253320	0.07228418
701	ZFY	ENSP00000155093	0.072387443	0.37306	0.61902	0.09131	0.01687	0.01678	0.61818
702	DDX3Y	ENSP00000336725	0.072490706	0.34692	0.54133	0.11078	0.01661	0.01839	0.65007
703	DDX3X	ENSP00000382840	0.072593969	0.55707	0.78175	0.05831	0.01449	0.02128	0.70302
704	ATXN2	ENSP00000366843	0.072697233	0.90647	0.75941	0.02603	0.01313	0.0203	0.6749
705	ALG8	ENSP00000299626	0.072800496	0.6509	0.98329	0.05949	0.01501	0.01952	0.61957
706		ENSP00000391210	0.072903759
707	BCAP31	ENSP00000392330	0.073007022	0.63903	0.9618	0.08567	0.01731	0.02174	0.61052
708	RNF123	ENSP00000328287	0.073110285	0.69732	0.93804	0.05338	0.01338	0.01703	0.59686
709	KPNA5	ENSP00000348704	0.073213548	0.56488	0.93906	0.0729	0.02034	0.01999	0.56634
710	ago/01	ENSP00000362300	0.073316811	0.36532	0.69432	0.12429	0.02827	0.02215	0.52985
711	ago/02	ENSP00000220592	0.073420074	0.46521	0.92673	0.07265	0.02722	0.01762	0.47962
712	FAM103A1	ENSP00000307181	0.073523338	0.42878	0.81823	0.10615	0.0343	0.02344	0.51765
713	ALG10	ENSP00000266483	0.073626601	0.33069	0.67086	0.16178	0.04862	0.0301	0.51466
714	ALG10B	ENSP00000310120	0.073729864	0.2948	0.61894	0.22058	0.06749	0.03784	0.50613
715	DXO	ENSP00000391123	0.073833127
716	DXO	ENSP00000337759	0.07393639	0.18624	0.48673	0.38655	0.10238	0.04087	0.43826
717	KCNK3	ENSP00000306275	0.074039653	0.1124	0.31195	0.61491	0.11185	0.04072	0.4374
718	ADAM22	ENSP00000265727	0.074142916	0.13936	0.40145	0.53552	0.1166	0.03872	0.41238
719	LRRFIP1	ENSP00000375857	0.074246179	0.09947	0.33001	0.7366	0.15382	0.04316	0.37087
720	LRRFIP2	ENSP00000338727	0.074349442	0.06978	0.24501	0.95943	0.17193	0.04478	0.36461
721	ARL2	ENSP00000246747	0.074452706	0.05783	0.19913	0.94488	0.12935	0.03564	0.37006
722	ARL13B	ENSP00000377769	0.074555969	0.06746	0.22389	0.77484	0.10031	0.03031	0.36949
723	SEPT5	ENSP00000391311	0.074659232	0.10399	0.33983	0.40487	0.05584	0.01944	0.3621
724	GPR37	ENSP00000306449	0.074762495	0.14788	0.44965	0.28454	0.04894	0.02017	0.36874
725	PINK1	ENSP00000364204	0.074865758	0.11228	0.35171	0.44536	0.06546	0.02361	0.3681
726	DXO	ENSP00000382819	0.074969021
727	XRN2	ENSP00000366396	0.075072284	0.12349	0.32988	0.37741	0.04028	0.02095	0.4068
728	TRUB1	ENSP00000298746	0.075175547	0.20497	0.41447	0.35092	0.03882	0.02706	0.50446
729	MTIF2	ENSP00000263629	0.07527881	0.17821	0.33388	0.41731	0.03681	0.02877	0.53484
730	DSG3	ENSP00000257189	0.075382074	0.1135	0.20997	0.65512	0.04904	0.03448	0.54262
731	GRIPAP1	ENSP00000365624	0.075485337	0.15286	0.26893	0.54875	0.04449	0.03424	0.57088
732	SOGA2	ENSP00000352927	0.0755886	0.18029	0.27424	0.53283	0.04269	0.04058	0.63723
733	ZHX3	ENSP00000312222	0.075691863	0.15952	0.24588	0.63055	0.04968	0.04377	0.63164
734	KLF10	ENSP00000285407	0.075795126	0.12619	0.1896	0.75527	0.04893	0.04343	0.64298
735	FERMT3	ENSP00000279227	0.075898389	0.10841	0.15806	0.82187	0.05308	0.0481	0.641
736	FERMT2	ENSP00000342858	0.076001652	0.087	0.12616	0.84457	0.05157	0.04533	0.63202
737	CTDSP1	ENSP00000273062	0.076104915	0.08923	0.14442	0.80898	0.05656	0.04285	0.60022
738	CTDSPL	ENSP00000273179	0.076208178	0.13405	0.22082	0.60979	0.05315	0.04165	0.60504
739	CTDSP2	ENSP00000381148	0.076311442	0.10124	0.18613	0.80977	0.0765	0.04673	0.5697
740		ENSP00000294241	0.076414705
741	XRN1	ENSP00000264951	0.076517968	0.0684	0.15402	0.87124	0.06958	0.03378	0.48913
742	EXOSC6	ENSP00000398597	0.076621231	0.07887	0.14032	0.77437	0.04799	0.03378	0.56441
743	EXOSC10	ENSP00000366135	0.076724494	0.20527	0.34832	0.33762	0.02903	0.02659	0.59622
744	EXOSC4	ENSP00000315476	0.076827757	0.14333	0.2611	0.43254	0.02765	0.02238	0.56644
745	EXOSC8	ENSP00000374354	0.07693102	0.06662	0.12214	0.65783	0.02825	0.02109	0.55511
746	EXOSC3	ENSP00000323046	0.077034283	0.0839	0.14617	0.56521	0.02959	0.02411	0.57141
747	EXOSC5	ENSP00000221233	0.077137547	0.14088	0.23706	0.34537	0.02404	0.02287	0.5993
748	EXOSC9	ENSP00000368984	0.07724081	0.06752	0.097	0.56078	0.02523	0.0239	0.62777
749	KLHL11	ENSP00000314608	0.077344073	0.06159	0.08577	0.55957	0.01975	0.01999	0.64363
750	ABTB2	ENSP00000298992	0.077447336	0.05801	0.08145	0.50642	0.01732	0.01798	0.61611
751	KCTD11	ENSP00000328352	0.077550599	0.08452	0.10628	0.3543	0.01186	0.01664	0.67396
752	OGG1	ENSP00000306561	0.077653862	0.05692	0.06429	0.69519	0.02093	0.02626	0.67794
753	CDK5RAP1	ENSP00000217372	0.077757125	0.10969	0.15677	0.42425	0.0201	0.02281	0.65328
754	SBDS	ENSP00000246868	0.077860388	0.11692	0.16595	0.40318	0.01697	0.02136	0.64958
755	PARN	ENSP00000387911	0.077963651	0.06749	0.08783	0.61745	0.01703	0.02086	0.6599
756	EXOSC1	ENSP00000359939	0.078066915	0.06749	0.08783	0.61745	0.01703	0.02086	0.6599
757	DCP2	ENSP00000373715	0.078170178	0.04127	0.05933	0.95523	0.02918	0.02585	0.62313
758	KHSRP	ENSP00000381216	0.078273441	0.04717	0.06919	0.85888	0.02336	0.02193	0.62666
759	MBNL1	ENSP00000282486	0.078376704	0.03985	0.06456	0.96724	0.02444	0.02065	0.58421
760	NUPL1	ENSP00000371155	0.078479967	0.05846	0.09006	0.83	0.02397	0.02296	0.60813
761	IL37	ENSP00000263326	0.07858323	0.01741	0.02732	0.55059	0.04564	0.03087	0.57509
762	TOB1	ENSP00000268957	0.078686493	0.01668	0.01807	0.4399	0.04475	0.04305	0.68938
763	PAIP2	ENSP00000265192	0.078789756	0.01567	0.01783	0.3476	0.06176	0.05354	0.67792
764	PAIP1	ENSP00000302768	0.078893019	0.01439	0.01637	0.31652	0.06351	0.05475	0.67342
765	CNOT7	ENSP00000355279	0.078996283	0.00681	0.00821	0.17133	0.06636	0.05067	0.64965
766	CNOT8	ENSP00000285896	0.079099546	0.00754	0.01012	0.18179	0.0625	0.04627	0.63262
767		ENSP00000390147	0.079202809
768		ENSP00000382780	0.079306072
769	TMEM258	ENSP00000257262	0.079409335	0.00276	0.00364	0.04867	0.08789	0.0636	0.68683
770	OSTC	ENSP00000354676	0.079512598	0.00227	0.00333	0.05541	0.07439	0.04654	0.63086
771	DAD1	ENSP00000250498	0.079615861	0.0015	0.00232	0.03357	0.08125	0.0474	0.62209
772	STT3A	ENSP00000376472	0.079719124	0.00314	0.00386	0.06994	0.05414	0.04607	0.72828
773	STT3B	ENSP00000295770	0.079822387	0.00336	0.00422	0.0595	0.06816	0.05599	0.73171
774		ENSP00000221167	0.079925651	0.01186	0.01413	0.22197	0.03111	0.03627	0.77047
775	ERF	ENSP00000222329	0.080028914	0.0119	0.01321	0.2465	0.02454	0.03289	0.79996
776	TSC22D4	ENSP00000300181	0.080132177	0.01433	0.01497	0.31874	0.01796	0.02884	0.82108
777	GBAS	ENSP00000313050	0.08023544	0.02656	0.02384	0.53544	0.01373	0.02893	0.88132
778	RMDN3	ENSP00000260385	0.080338703	0.02889	0.02614	0.64382	0.01171	0.0246	0.8715
779	HSPB6	ENSP00000004982	0.080441966	0.03263	0.03159	0.64167	0.0144	0.02726	0.84408
780	FOXK1	ENSP00000328720	0.080545229	0.02842	0.02898	0.62598	0.01366	0.02319	0.83283
781	MYCBPAP	ENSP00000323184	0.080648492	0.02042	0.02147	0.50438	0.01654	0.02533	0.79944
782	HINFP	ENSP00000318085	0.080751756	0.01601	0.01632	0.39502	0.0198	0.0293	0.81579
783	MKL2	ENSP00000339086	0.080855019	0.01744	0.02011	0.45704	0.02048	0.02678	0.73594
784	FAM72C	ENSP00000358174	0.080958282	0.02029	0.02196	0.54321	0.01645	0.02504	0.75012
785	BOK	ENSP00000314132	0.081061545	0.01614	0.01662	0.44497	0.016	0.02575	0.7815
786	ARFRP1	ENSP00000326884	0.081164808	0.01699	0.02245	0.39206	0.02985	0.03075	0.68329
787	DNAH1	ENSP00000401514	0.081268071	0.02049	0.02722	0.44357	0.02977	0.03056	0.68751
788	SNX4	ENSP00000251775	0.081371334	0.03883	0.05465	0.7405	0.02032	0.0226	0.66022
789	DNAH2	ENSP00000373825	0.081474597	0.07332	0.10056	0.94518	0.01295	0.01808	0.67529
790	DNAH8	ENSP00000352312	0.08157786	0.04516	0.07842	0.76268	0.02444	0.01977	0.5617
791	DNAH17	ENSP00000374490	0.081681124	0.05439	0.08353	0.85532	0.01826	0.02007	0.61663
792	COPRS	ENSP00000304327	0.081784387	0.04581	0.06278	0.84203	0.01358	0.01881	0.66795
793	SOX7	ENSP00000301921	0.08188765	0.04918	0.05997	0.81502	0.01197	0.02101	0.72589
794	TEP1	ENSP00000262715	0.081990913	0.05046	0.0627	0.81668	0.01532	0.02369	0.71698
795	TMSB4Y	ENSP00000284856	0.082094176	0.07053	0.09307	0.95924	0.01682	0.023	0.6907
796	NLGN4Y	ENSP00000342535	0.082197439	0.05427	0.07175	0.89107	0.02134	0.02632	0.68423
797	ZNF408	ENSP00000309606	0.082300702	0.09614	0.11491	0.91447	0.01909	0.03019	0.7417
798	EDC3	ENSP00000320503	0.082403965	0.1068	0.1179	0.80991	0.01422	0.02799	0.77469
799	DCP1B	ENSP00000280665	0.082507228	0.06918	0.075	0.96707	0.01489	0.02976	0.75763
800	LSM1	ENSP00000310596	0.082610492	0.06532	0.06108	0.89378	0.01192	0.03081	0.84424
801	LSM7	ENSP00000252622	0.082713755	0.06375	0.04506	0.68853	0.01464	0.05077	0.98359
802	LSM6	ENSP00000296581	0.082817018	0.12524	0.09059	0.9604	0.01087	0.04831	0.95107
803	LSM5	ENSP00000410758	0.082920281	0.06445	0.04411	0.70256	0.01048	0.04606	0.96672
804	HAUS4	ENSP00000206474	0.083023544	0.07125	0.06003	0.82624	0.00768	0.03021	0.93873
805		ENSP00000359239	0.083126807	0.05927	0.05253	0.64727	0.01434	0.0417	0.9072
806		ENSP00000203166	0.08323007
807	HAUS6	ENSP00000369871	0.083333333	0.05705	0.05423	0.52609	0.0188	0.04669	0.90152
808	HAUS3	ENSP00000243706	0.083436596	0.03611	0.03606	0.36691	0.02703	0.05391	0.86194
809	HAUS8	ENSP00000253669	0.08353986	0.04036	0.03896	0.37597	0.02369	0.05416	0.89068
810	EDC4	ENSP00000351811	0.083643123	0.02096	0.01747	0.21642	0.02297	0.06393	0.97527
811	DDX6	ENSP00000264018	0.083746386	0.02328	0.02005	0.24088	0.02154	0.05972	0.96296
812	PATL1	ENSP00000300146	0.083849649	0.02872	0.02297	0.2704	0.0162	0.05921	0.97806
813	LSM2	ENSP00000364813	0.083952912	0.05018	0.04189	0.4496	0.0118	0.04537	0.99112
814	SAP30L	ENSP00000297109	0.084056175	0.04583	0.03841	0.44423	0.01057	0.04231	0.99702
815	KLF16	ENSP00000250916	0.084159438	0.06521	0.05182	0.52346	0.00999	0.04653	0.95501
816	KLF11	ENSP00000307023	0.084262701	0.0722	0.06012	0.59704	0.00928	0.04087	0.99024
817		ENSP00000387188	0.084365965
818	DNAH3	ENSP00000261383	0.084469228	0.08077	0.06873	0.67225	0.00761	0.03601	0.99194
819	DNAH7	ENSP00000311273	0.084572491	0.08604	0.07959	0.65323	0.00951	0.03934	0.93065
820	DNAH9	ENSP00000262442	0.084675754	0.04779	0.04405	0.41183	0.01063	0.04331	0.93822
821	DNAL4	ENSP00000216068	0.084779017	0.04001	0.0374	0.3686	0.00982	0.0417	0.92704
822	ANKRD28	ENSP00000382379	0.08488228	0.03218	0.03175	0.3233	0.01125	0.04135	0.88274
823	MRRF	ENSP00000297908	0.084985543	0.04108	0.04045	0.39836	0.01095	0.04002	0.87932
824	MRPS2	ENSP00000241600	0.085088806	0.03905	0.04001	0.36509	0.01299	0.04179	0.8582
825	MYCBP	ENSP00000380702	0.085192069	0.05357	0.05728	0.55013	0.00894	0.0291	0.82091
826	ZFP36L1	ENSP00000337386	0.085295333	0.033	0.03786	0.36974	0.01545	0.03509	0.78197
827	TNPO1	ENSP00000336712	0.085398596	0.03589	0.04058	0.43022	0.01393	0.03387	0.77644
828	ZFP36	ENSP00000248673	0.085501859	0.04722	0.054	0.53575	0.0104	0.02822	0.76882
829	PTS	ENSP00000280362	0.085605122	0.04411	0.05167	0.50787	0.01385	0.03172	0.75026
830	ALPP	ENSP00000375881	0.085708385	0.05452	0.06544	0.5654	0.01317	0.03058	0.7335
831	TARDBP	ENSP00000240185	0.085811648	0.05878	0.07041	0.5979	0.01026	0.02624	0.73814
832	PABPC4	ENSP00000361949	0.085914911	0.0801	0.08986	0.72274	0.00884	0.02778	0.77704
833	UBR5	ENSP00000220959	0.086018174	0.08624	0.09675	0.72769	0.00905	0.02845	0.77974
834	KNCN	ENSP00000379607	0.086121437	0.08696	0.0979	0.68139	0.00983	0.03024	0.78311
835	SPIB	ENSP00000270632	0.086224701	0.09952	0.12065	0.72285	0.01354	0.03329	0.72248
836	CSNK2B	ENSP00000382984	0.086327964
837	DACT1	ENSP00000337439	0.086431227	0.05109	0.06188	0.43761	0.02097	0.04625	0.72056
838	DYNLT3	ENSP00000367841	0.08653449	0.03246	0.03971	0.29168	0.028	0.05448	0.72104
839	DYNLL1	ENSP00000242577	0.086637753	0.02345	0.0248	0.18115	0.03047	0.07407	0.84091
840	CCT6B	ENSP00000327191	0.086741016	0.00991	0.01018	0.08229	0.04202	0.0931	0.85613
841	MAP1S	ENSP00000325313	0.086844279	0.01059	0.01065	0.08514	0.04632	0.09956	0.85458
842		ENSP00000228958	0.086947542	0.01046	0.01098	0.09506	0.04097	0.08646	0.80797
843	EIF2B4	ENSP00000394869	0.087050806	0.01866	0.01905	0.13323	0.04278	0.09754	0.84734
844	TSPAN2	ENSP00000358529	0.087154069	0.02626	0.02586	0.17228	0.03823	0.09624	0.87735
845	OSCP1	ENSP00000349052	0.087257332	0.02456	0.02299	0.15571	0.03741	0.10085	0.92882
846	PRMT6	ENSP00000355145	0.087360595	0.02089	0.01981	0.12665	0.04612	0.11163	0.92989
847	EIF2B5	ENSP00000273783	0.087463858	0.02366	0.02238	0.14031	0.04661	0.11212	0.92801
848	EIF2B2	ENSP00000266126	0.087567121	0.02366	0.02238	0.14031	0.04661	0.11212	0.92801
849	EIF2B3	ENSP00000353575	0.087670384	0.02167	0.02125	0.14506	0.04111	0.09636	0.90389
850	EIF2S3	ENSP00000253039	0.087773647	0.02543	0.02776	0.16409	0.05267	0.09848	0.81254
851	MRPL34	ENSP00000252602	0.08787691	0.02604	0.0311	0.17192	0.06182	0.09584	0.74483
852	KANK1	ENSP00000371734	0.087980174	0.02822	0.03457	0.18281	0.06618	0.09655	0.7258
853	RSBN1	ENSP00000261441	0.088083437	0.02901	0.0386	0.16928	0.08998	0.10619	0.67558
854	CLK4	ENSP00000316948	0.0881867	0.02314	0.03326	0.13684	0.10573	0.10736	0.63223
855	WIZ	ENSP00000263381	0.088289963
856	TSFM	ENSP00000388330	0.088393226	0.02382	0.03137	0.16986	0.0657	0.08748	0.67681
857	MRPL1	ENSP00000315017	0.088496489	0.04467	0.05104	0.26466	0.05221	0.09503	0.76011
858	PELO	ENSP00000274311	0.088599752	0.03516	0.03869	0.20963	0.05402	0.10132	0.79213
859	CIC	ENSP00000160740	0.088703015	0.0483	0.05397	0.29851	0.03752	0.08182	0.77767
860	ZHX1	ENSP00000297857	0.088806278	0.05774	0.0664	0.35985	0.0392	0.0785	0.75345
861	TPP1	ENSP00000299427	0.088909542	0.04065	0.04787	0.28499	0.04227	0.08035	0.72709
862	EIF6	ENSP00000363559	0.089012805	0.03803	0.04228	0.24663	0.05229	0.09788	0.76309
863	NSA2	ENSP00000296802	0.089116068	0.04652	0.05621	0.30756	0.05242	0.08602	0.71188
864	ABCE1	ENSP00000296577	0.089219331	0.02813	0.03549	0.18198	0.07287	0.10119	0.69084
865	ASCC3	ENSP00000320252	0.089322594
866	CCDC12	ENSP00000292314	0.089425857	0.01241	0.01216	0.09391	0.08214	0.12436	0.75402
867	CNOT6	ENSP00000261951	0.08952912	0.02359	0.02264	0.18958	0.06692	0.11035	0.75861
868	CNOT2	ENSP00000229195	0.089632383	0.02005	0.01822	0.14777	0.07868	0.12765	0.77664
869	CNOT10	ENSP00000330060	0.089735646	0.02878	0.02915	0.17759	0.09183	0.13735	0.77033
870	CNOT3	ENSP00000221232	0.08983891	0.0337	0.03315	0.19943	0.08503	0.13917	0.79287
871	CNOT11	ENSP00000289382	0.089942173	0.03529	0.03489	0.20652	0.08566	0.14004	0.79006
872	CNOT1	ENSP00000320949	0.090045436	0.03666	0.03447	0.21095	0.07972	0.14356	0.80663
873	RQCD1	ENSP00000273064	0.090148699	0.0476	0.04732	0.25829	0.07811	0.13917	0.80124
874	EIF4EBP3	ENSP00000308472	0.090251962
875	CNOT6L	ENSP00000264903	0.090355225	0.05014	0.05093	0.29061	0.06869	0.12431	0.79608
876	TNKS1BP1	ENSP00000350990	0.090458488	0.05367	0.04965	0.29486	0.06572	0.1359	0.84741
877	CNOT4	ENSP00000354673	0.090561751	0.05686	0.05626	0.31579	0.06608	0.1276	0.81293
878	MRPS10	ENSP00000053468	0.090665015	0.06622	0.06521	0.38396	0.06066	0.12086	0.79941
879	MRPL33	ENSP00000296102	0.090768278	0.06912	0.076	0.45771	0.04527	0.0913	0.73305
880	MRPL20	ENSP00000341082	0.090871541	0.08159	0.09135	0.50062	0.0417	0.08704	0.73994
881	MRPL27	ENSP00000225969	0.090974804	0.07436	0.07981	0.44421	0.04725	0.09796	0.76356
882	MRPL12	ENSP00000333837	0.091078067	0.12345	0.12738	0.68375	0.02697	0.07902	0.8062
883	MRPL16	ENSP00000300151	0.09118133	0.11914	0.12956	0.65148	0.03743	0.08711	0.76696
884	MRPL24	ENSP00000354525	0.091284593	0.12356	0.12737	0.57868	0.05147	0.11203	0.81481
885	MRPS11	ENSP00000317376	0.091387856	0.11052	0.11394	0.51813	0.06048	0.12126	0.81077
886	MRPL17	ENSP00000288937	0.091491119	0.12715	0.13689	0.63085	0.05142	0.10453	0.77801
887	MRPL2	ENSP00000373404	0.091594383	0.13781	0.1468	0.67408	0.05201	0.1064	0.78427
888	MRPL4	ENSP00000253099	0.091697646	0.13081	0.13572	0.60536	0.05766	0.11587	0.81147
889	MRPL3	ENSP00000264995	0.091800909	0.10532	0.11919	0.5007	0.07966	0.12387	0.74681
890	MRPS14	ENSP00000420714	0.091904172	0.12261	0.14501	0.55638	0.08255	0.12065	0.72379
891	MRPS16	ENSP00000362036	0.092007435	0.1823	0.20858	0.72832	0.06125	0.11125	0.75652
892	ANKLE2	ENSP00000350686	0.092110698	0.17017	0.20307	0.68011	0.07227	0.11504	0.72431
893	PRR14L	ENSP00000331845	0.092213961	0.17123	0.21967	0.64537	0.08539	0.11299	0.67203
894	SKIV2L2	ENSP00000230640	0.092317224	0.19061	0.23993	0.66993	0.09051	0.12178	0.68643
895	ZCCHC8	ENSP00000337313	0.092420487	0.24007	0.30283	0.79333	0.08469	0.11636	0.68318
896	MPP6	ENSP00000222644	0.092523751	0.27382	0.3616	0.91381	0.07103	0.09576	0.64217
897	MRAP	ENSP00000306697	0.092627014	0.31363	0.4032	0.96808	0.06408	0.09433	0.65907
898	GEMIN8	ENSP00000369895	0.092730277	0.31363	0.4032	0.96808	0.06408	0.09433	0.65907
899	CKAP4	ENSP00000367265	0.09283354	0.3246	0.41342	0.98561	0.06241	0.09273	0.6661
900	MOGS	ENSP00000233616	0.092936803	0.33769	0.45509	0.96673	0.06767	0.08608	0.61325
901	SRP9	ENSP00000305230	0.093040066	0.3524	0.46665	0.94538	0.06659	0.08733	0.62901
902	ISL1	ENSP00000230658	0.093143329	0.43989	0.56862	0.8381	0.06942	0.09486	0.64302
903		ENSP00000401489	0.093246592
904	MRPL22	ENSP00000411177	0.093349855	0.31442	0.43391	0.97193	0.09884	0.10748	0.60227
905	MRPS17	ENSP00000285298	0.093453119	0.3865	0.5224	0.89061	0.08798	0.10389	0.61434
906	EIF1AY	ENSP00000354722	0.093556382	0.45951	0.61472	0.80011	0.09538	0.10876	0.6171
907	EIF2S3L	ENSP00000323063	0.093659645	0.43043	0.57443	0.80959	0.08377	0.10117	0.62424
908	EIF1	ENSP00000419449	0.093762908	0.41913	0.573	0.81839	0.09089	0.1021	0.60476
909	PRRC2B	ENSP00000349856	0.093866171	0.48079	0.64126	0.75941	0.0859	0.10134	0.61384
910		ENSP00000412521	0.093969434
911		ENSP00000395270	0.094072697
912	RPN2	ENSP00000237530	0.09417596	0.47807	0.68017	0.79533	0.1198	0.10124	0.54004
913	DDOST	ENSP00000364188	0.094279224	0.47184	0.67125	0.77241	0.10618	0.09541	0.54718
914	SRP19	ENSP00000282999	0.094382487	0.33459	0.50872	0.95967	0.11782	0.09325	0.51822
915	SRP54	ENSP00000216774	0.09448575	0.39646	0.59814	0.85227	0.129	0.10032	0.5232
916	MRPL11	ENSP00000308897	0.094589013	0.42603	0.63643	0.8172	0.12894	0.10084	0.52384
917	MRPL13	ENSP00000306548	0.094692276	0.33789	0.51587	0.99545	0.16765	0.12176	0.52402
918	MRPS7	ENSP00000245539	0.094795539	0.37211	0.53856	0.9357	0.13274	0.11305	0.5557
919	MRPS12	ENSP00000308845	0.094898802	0.38228	0.53391	0.9484	0.14023	0.128	0.58875
920	TUFM	ENSP00000322439	0.095002065	0.42161	0.57222	0.90892	0.14456	0.13733	0.61155
921	GFM1	ENSP00000419038	0.095105328	0.4022	0.53525	0.93427	0.13098	0.13335	0.63024
922	GFM2	ENSP00000296805	0.095208592	0.5305	0.67952	0.73615	0.10152	0.12174	0.65743
923	MRPL15	ENSP00000260102	0.095311855	0.51424	0.6587	0.76475	0.10005	0.11939	0.65567
924	METAP1	ENSP00000296411	0.095415118	0.53346	0.70225	0.72211	0.09142	0.10355	0.61822
925	METAP1D	ENSP00000315152	0.095518381	0.56103	0.73498	0.68486	0.08884	0.10167	0.62068
926	RPS18	ENSP00000393241	0.095621644	0.64687	0.82049	0.66713	0.11858	0.13503	0.64457
927		ENSP00000398427	0.095724907
928		ENSP00000351543	0.09582817
929	SEC61A2	ENSP00000298428	0.095931433	0.77127	0.9258	0.56387	0.08628	0.12208	0.68976
930		ENSP00000420227	0.096034696	0.77524	0.92817	0.57935	0.09921	0.13596	0.69405
931		ENSP00000400635	0.09613796
932		ENSP00000237694	0.096241223
933	C9orf114	ENSP00000354812	0.096344486	0.67021	0.84845	0.70474	0.17531	0.17133	0.64513
934	MBOAT4	ENSP00000314196	0.096447749	0.61823	0.79368	0.79148	0.20505	0.18535	0.63203
935	CDX2	ENSP00000370408	0.096551012	0.50696	0.64777	0.95987	0.30561	0.24406	0.64336
936	SEC11C	ENSP00000299714	0.096654275	0.50696	0.64777	0.95987	0.30561	0.24406	0.64336
937	SPCS2	ENSP00000263672	0.096757538	0.48414	0.61749	0.89004	0.36252	0.27756	0.64807
938	SPCS1	ENSP00000233025	0.096860801	0.46496	0.60152	0.84428	0.40535	0.29478	0.63374
939		ENSP00000264597	0.096964064
940	SEC11A	ENSP00000268220	0.097067328	0.50663	0.62205	0.90249	0.3276	0.28068	0.68509
941	SRP14	ENSP00000267884	0.097170591	0.54684	0.66768	0.90402	0.40161	0.32792	0.68538
942	SRP68	ENSP00000312066	0.097273854	0.60522	0.6987	0.99292	0.29783	0.30008	0.75193
943	EIF3D	ENSP00000216190	0.097377117	0.74373	0.84742	0.81567	0.23068	0.26094	0.75954
944	EIF3G	ENSP00000253108	0.09748038	0.71332	0.78462	0.86939	0.22522	0.28351	0.81857
945	EIF3I	ENSP00000362688	0.097583643	0.60604	0.68624	0.98712	0.29317	0.31366	0.78031
946	EIF3J	ENSP00000261868	0.097686906	0.56102	0.63068	0.92196	0.29711	0.32128	0.79088
947	UPF2	ENSP00000348708	0.097790169	0.57999	0.65389	0.99393	0.23528	0.27771	0.7889
948	UPF1	ENSP00000262803	0.097893433	0.59415	0.67212	0.9825	0.23256	0.27581	0.78533
949	RSL24D1	ENSP00000260443	0.097996696	0.60684	0.68736	0.97467	0.25049	0.29157	0.78534
950		ENSP00000395886	0.098099959
951		ENSP00000413134	0.098203222
952	RPL10L	ENSP00000298283	0.098306485	0.67464	0.7237	0.97767	0.28952	0.36302	0.85772
953		ENSP00000407125	0.098409748
954		ENSP00000403931	0.098513011
955	RPS4Y1	ENSP00000250784	0.098616274	0.5215	0.5723	0.74827	0.49753	0.48686	0.82436
956	RPS4Y2	ENSP00000288666	0.098719537	0.47294	0.51154	0.63843	0.5953	0.56627	0.84158
957		ENSP00000411513	0.098822801
958		ENSP00000217256	0.098926064
959	EIF1B	ENSP00000232905	0.099029327	0.44188	0.50533	0.6125	0.65023	0.54454	0.77538
960	EIF1AX	ENSP00000368927	0.09913259	0.48681	0.55165	0.64063	0.70838	0.58752	0.78461
961	EIF3L	ENSP00000416892	0.099235853	0.48094	0.55511	0.61201	0.80792	0.63071	0.76145
962	EIF3M	ENSP00000319910	0.099339116	0.47309	0.56934	0.63685	0.78277	0.57025	0.71436
963	EIF3CL	ENSP00000370258	0.099442379	0.44409	0.54839	0.64097	0.71984	0.51462	0.69535
964	EIF3A	ENSP00000358140	0.099545642	0.50148	0.62527	0.67224	0.85951	0.58327	0.67943
965	EIF3C	ENSP00000332604	0.099648905	0.55571	0.6619	0.66757	0.97947	0.71523	0.73406
966	USP3	ENSP00000369681	0.099752169	0.62619	0.73477	0.78134	0.87015	0.652	0.74214
967	RPN1	ENSP00000296255	0.099855432	0.6295	0.737	0.8109	0.80079	0.61153	0.74796
968	RPS16	ENSP00000251453	0.099958695	0.77615	0.89831	0.99507	0.7297	0.57033	0.75133
969	RPS20	ENSP00000009589	0.100061958	0.82285	0.92119	0.96576	0.70942	0.60077	0.79816
970		ENSP00000233609	0.100165221
971	RPS3	ENSP00000278572	0.100268484	0.90922	0.93332	0.85301	0.786	0.55672	0.70026
972	RPS6	ENSP00000369757	0.100371747	0.96041	0.87682	0.77744	0.74433	0.53568	0.70752
973	EIF4B	ENSP00000262056	0.10047501	0.93773	0.90169	0.78034	0.68758	0.5005	0.70722
974	EIF3B	ENSP00000354125	0.100578273	0.8345	0.99326	0.91165	0.76165	0.54143	0.70323
975	POLDIP3	ENSP00000252115	0.100681537	0.83464	0.9971	0.91308	0.77614	0.54487	0.69909
976	GSPT1	ENSP00000398131	0.1007848	0.66517	0.84144	0.89001	0.87591	0.55982	0.65188
977		ENSP00000342810	0.100888063
978		ENSP00000415110	0.100991326
979		ENSP00000412264	0.101094589
980	RPL23A	ENSP00000389103	0.101197852	0.67625	0.8626	0.92717	0.83917	0.51618	0.63514
981		ENSP00000387412	0.101301115
982		ENSP00000381447	0.101404378
983		ENSP00000371069	0.101507642
984		ENSP00000240349	0.101610905
985		ENSP00000350479	0.101714168
986	RPSAP58	ENSP00000417240	0.101817431	0.99423	0.8544	0.82624	0.93301	0.66826	0.72692
987	RPS18	ENSP00000211372	0.101920694
988	RPS18	ENSP00000403175	0.102023957
989	RPS18	ENSP00000412583	0.10212722
990	RPSA	ENSP00000346067	0.102230483	0.77835	0.6866	0.68656	0.99075	0.83201	0.83296
991		ENSP00000384718	0.102333746
992		ENSP00000412809	0.10243701
993		ENSP00000404946	0.102540273
994	RPL36AL	ENSP00000346012	0.102643536	0.73065	0.62309	0.57334	0.85204	0.67118	0.78764
995	RPL39	ENSP00000355315	0.102746799	0.67041	0.55732	0.4966	0.80762	0.6325	0.77718
996		ENSP00000403246	0.102850062
997	SKIV2L	ENSP00000364543	0.102953325	0.64888	0.54016	0.4819	0.81001	0.63081	0.77607
998	SKIV2L	ENSP00000412310	0.103056588
999	RPS2	ENSP00000341885	0.103159851	0.56845	0.48045	0.41951	0.77516	0.63081	0.8027
1000	RPL13A	ENSP00000375730	0.103263114	0.47273	0.36472	0.30965	0.74166	0.51678	0.70577
1001		ENSP00000236900	0.103366378
1002	RPS17	ENSP00000346045	0.103469641	0.4546	0.34867	0.2947	0.73191	0.50346	0.69762
1003		ENSP00000324438	0.103572904	0.50579	0.4017	0.339	0.71248	0.50446	0.71516
1004	RPL35A	ENSP00000393393	0.103676167	0.43615	0.33374	0.26075	0.60454	0.42357	0.69504
1005	RPS15A	ENSP00000318646	0.10377943	0.49737	0.37186	0.25627	0.43385	0.29571	0.65883
1006	RPL3L	ENSP00000268661	0.103882693	0.51884	0.39489	0.27756	0.44089	0.30254	0.66265
1007	SSR3	ENSP00000265044	0.103985956	0.50144	0.38771	0.26182	0.40125	0.30541	0.69842
1008	SSR2	ENSP00000295702	0.104089219	0.54699	0.42547	0.30024	0.44568	0.32458	0.68971
1009	SSR1	ENSP00000244763	0.104192482	0.597	0.45084	0.33405	0.51417	0.33535	0.6461
1010		ENSP00000273406	0.104295746
1011	RPL18A	ENSP00000222247	0.104399009	0.61492	0.48535	0.36315	0.51304	0.36849	0.6916
1012	RPS19	ENSP00000221975	0.104502272	0.62255	0.5031	0.38531	0.53644	0.39744	0.71286
1013	RPL24	ENSP00000377640	0.104605535	0.62255	0.5031	0.38531	0.53644	0.39744	0.71286
1014	RPL19	ENSP00000225430	0.104708798	0.46875	0.38129	0.27832	0.45546	0.36141	0.73314
1015	RPL26L1	ENSP00000265100	0.104812061	0.47565	0.39261	0.27877	0.42708	0.35903	0.75812
1016		ENSP00000411236	0.104915324
1017	EIF4H	ENSP00000265753	0.105018587	0.441	0.36577	0.25637	0.39547	0.3458	0.76289
1018	EIF5	ENSP00000216554	0.105121851	0.51445	0.43827	0.30591	0.38085	0.3515	0.78914
1019	EIF5B	ENSP00000289371	0.105225114	0.51304	0.43337	0.31566	0.43777	0.37996	0.77519
1020	ETF1	ENSP00000353741	0.105328377	0.46064	0.39871	0.28665	0.41653	0.39628	0.8163
1021	SMG6	ENSP00000263073	0.10543164	0.55261	0.46657	0.34946	0.46526	0.39206	0.76411
1022	RPS29	ENSP00000379339	0.105534903	0.54109	0.46354	0.34119	0.42407	0.37653	0.78029
1023	RPL27A	ENSP00000346015	0.105638166	0.50701	0.43138	0.30709	0.37894	0.34695	0.77771
1024	RPL23	ENSP00000377865	0.105741429
1025	RPL11	ENSP00000363676	0.105844692	0.47888	0.42506	0.30053	0.3715	0.39486	0.85066
1026	RPL8	ENSP00000262584	0.105947955	0.43621	0.39225	0.26221	0.3035	0.35976	0.87612
1027	RPL9	ENSP00000346022	0.106051219	0.47602	0.42384	0.285	0.28999	0.33365	0.84986
1028	RPL5	ENSP00000359345	0.106154482	0.53712	0.47946	0.33087	0.31166	0.34716	0.8446
1029	RPL4	ENSP00000311430	0.106257745	0.50378	0.45246	0.3026	0.26912	0.3195	0.85511
1030	RPLP0	ENSP00000339027	0.106361008	0.54062	0.50133	0.34168	0.29483	0.37216	0.90616
1031	RPL7A	ENSP00000361076	0.106464271	0.54398	0.50947	0.35778	0.32885	0.41109	0.9213
1032	RPS13	ENSP00000228140	0.106567534	0.58658	0.54385	0.38931	0.34889	0.40975	0.89845
1033	RPS5	ENSP00000196551	0.106670797	0.53016	0.50676	0.33104	0.24404	0.35792	0.95654
1034	RPL3	ENSP00000346001	0.10677406	0.53061	0.50911	0.33557	0.24947	0.37078	0.96336
1035	RPL35	ENSP00000259469	0.106877323	0.53551	0.52211	0.3457	0.24702	0.38402	0.9888
1036	RPL30	ENSP00000287038	0.106980587	0.51064	0.49051	0.31368	0.21629	0.33905	0.96576
1037	RPS24	ENSP00000414321	0.10708385	0.49839	0.46914	0.30853	0.22695	0.32858	0.92777
1038		ENSP00000384740	0.107187113
1039		ENSP00000375160	0.107290376
1040		ENSP00000386061	0.107393639
1041		ENSP00000410949	0.107496902
1042		ENSP00000404192	0.107600165
1043		ENSP00000414664	0.107703428
1044	RPL14	ENSP00000345156	0.107806691	0.68674	0.65604	0.52367	0.48356	0.53932	0.93256
1045	RPL7	ENSP00000339795	0.107909955	0.68222	0.64481	0.49907	0.43356	0.48673	0.9145
1046		ENSP00000406635	0.108013218
1047	RPS4X	ENSP00000362744	0.108116481	0.65588	0.63204	0.46817	0.33697	0.43999	0.95031
1048	RPS11	ENSP00000270625	0.108219744	0.70866	0.68001	0.51636	0.3512	0.43671	0.93233
1049	RPL13	ENSP00000307889	0.108323007	0.60511	0.57314	0.42335	0.32459	0.40747	0.91785
1050	RPL10A	ENSP00000363018	0.10842627	0.62654	0.61017	0.45059	0.32475	0.44562	0.97171
1051	RPS27A	ENSP00000272317	0.108529533	0.623	0.61375	0.44882	0.31292	0.45213	0.99519
1052	RPS27	ENSP00000357555	0.108632796	0.6325	0.61688	0.45168	0.31149	0.4333	0.97367
1053	EIF3F	ENSP00000310040	0.10873606	0.64674	0.62268	0.46095	0.3162	0.41916	0.94512
1054	EIF3H	ENSP00000276682	0.108839323	0.6811	0.65691	0.45789	0.24332	0.35588	0.9484
1055	EIF3E	ENSP00000220849	0.108942586	0.66223	0.64283	0.43488	0.21137	0.33692	0.96394
1056	EIF3K	ENSP00000248342	0.109045849	0.63284	0.61459	0.40311	0.1867	0.31326	0.96784
1057	RPL31	ENSP00000386717	0.109149112	0.63221	0.62689	0.4076	0.1723	0.32193	0.99171
1058		ENSP00000397872	0.109252375	0.63893	0.62639	0.41609	0.19463	0.33315	0.98559
1059	RPL37A	ENSP00000418082	0.109355638	0.58435	0.59236	0.37119	0.14869	0.33085	0.94436
1060	RPL38	ENSP00000309830	0.109458901	0.57603	0.58131	0.35462	0.13454	0.31308	0.95128
1061	RPLP1	ENSP00000346037	0.109562164	0.53462	0.5602	0.32867	0.11009	0.32194	0.88037
1062	RPS8	ENSP00000379888	0.109665428	0.53462	0.5602	0.32867	0.11009	0.32194	0.88037
1063	RPL6	ENSP00000202773	0.109768691	0.54951	0.5743	0.33701	0.11582	0.32803	0.88639
1064	RPL18	ENSP00000084795	0.109871954	0.55844	0.57835	0.34693	0.12966	0.33568	0.90312
1065	RPLP2	ENSP00000322419	0.109975217	0.55335	0.57836	0.3601	0.17059	0.39663	0.88754
1066	RPL12	ENSP00000354739	0.11007848	0.55335	0.57836	0.3601	0.17059	0.39663	0.88754
1067	RPL27	ENSP00000253788	0.110181743	0.55589	0.56944	0.34896	0.1655	0.36974	0.92254
1068	RPS12	ENSP00000230050	0.110285006	0.54011	0.55208	0.32634	0.13691	0.32943	0.92535
1069	RPL26	ENSP00000293842	0.110388269	0.52509	0.53679	0.30544	0.11174	0.29867	0.92365
1070	RPL32	ENSP00000380156	0.110491532	0.55064	0.56184	0.3351	0.13403	0.32967	0.92801
1071		ENSP00000389465	0.110594796	0.54238	0.53163	0.31204	0.12397	0.28663	0.99599
1072	RPS3A	ENSP00000346050	0.110698059	0.54238	0.53163	0.31204	0.12397	0.28663	0.99599
1073	EEF1B2	ENSP00000236957	0.110801322	0.53097	0.5206	0.30118	0.11926	0.2824	0.99359
1074	TPT1	ENSP00000368350	0.110904585	0.53097	0.5206	0.30118	0.11926	0.2824	0.99359
1075		ENSP00000367166	0.111007848
1076		ENSP00000387466	0.111111111
1077		ENSP00000382346	0.111214374
1078		ENSP00000416909	0.111317637
1079		ENSP00000346793	0.111420901
1080	PA2G4	ENSP00000302886	0.111524164	0.45355	0.46783	0.23774	0.06296	0.23843	0.90254
1081		ENSP00000344077	0.111627427
1082		ENSP00000395735	0.11173069
1083	PDCD5	ENSP00000221784	0.111833953	0.42224	0.44966	0.2155	0.0361	0.20112	0.84587
1084	IFT88	ENSP00000323580	0.111937216	0.39833	0.40645	0.19804	0.04293	0.18756	0.91773
1085	IFT172	ENSP00000260570	0.112040479	0.37949	0.38701	0.18571	0.03926	0.18052	0.91749
1086	SPOP	ENSP00000240327	0.112143742	0.36002	0.37715	0.17987	0.03417	0.18258	0.8715
1087		ENSP00000403936	0.112247005	0.40605	0.40864	0.19276	0.03788	0.16369	0.94161
1088	EEF1D	ENSP00000391944	0.112350269	0.44908	0.43868	0.21807	0.05861	0.18263	0.99401
1089	EEF1A2	ENSP00000217182	0.112453532	0.43114	0.40295	0.18939	0.04549	0.13835	0.93671
1090	IPO7	ENSP00000369042	0.112556795	0.43808	0.41323	0.19262	0.04546	0.13374	0.94756
1091	NME2	ENSP00000365572	0.112660058	0.44621	0.42018	0.19927	0.05209	0.14367	0.94509
1092	DDX39A	ENSP00000242776	0.112763321	0.41076	0.37904	0.17705	0.04764	0.13385	0.91867
1093		ENSP00000287396	0.112866584
1094	EIF4A2	ENSP00000326381	0.112969847	0.36245	0.33878	0.1407	0.02537	0.09918	0.94526
1095	PABPC1	ENSP00000313007	0.11307311	0.36865	0.34203	0.14235	0.02511	0.09472	0.93148
1096	GSPT2	ENSP00000341247	0.113176373	0.34744	0.31638	0.1301	0.0258	0.08169	0.89896
1097	RPL28	ENSP00000401450	0.113279637	0.35363	0.31856	0.13368	0.02493	0.07396	0.87345
1098	FAU	ENSP00000279259	0.1133829	0.33295	0.30522	0.12524	0.01915	0.06802	0.90048
1099	RPS10	ENSP00000347271	0.113486163	0.34343	0.32066	0.1318	0.02172	0.07658	0.93123
1100	RPL37	ENSP00000274242	0.113589426	0.35602	0.33074	0.13666	0.02234	0.07608	0.92161
1101	RPL36	ENSP00000252543	0.113692689	0.40762	0.37579	0.153	0.02031	0.06951	0.90462
1102	RPL15	ENSP00000309334	0.113795952	0.40943	0.38156	0.14666	0.01441	0.05977	0.92391
1103	RPL29	ENSP00000294189	0.113899215	0.4348	0.39233	0.1593	0.02306	0.06938	0.87086
1104	SSR4	ENSP00000317331	0.114002478	0.46846	0.4145	0.17216	0.02817	0.07212	0.83763
1105	EEF2	ENSP00000307940	0.114105741	0.43203	0.38868	0.16164	0.02384	0.06923	0.86216
1106	EIF2S1	ENSP00000256383	0.114209005	0.4085	0.35824	0.14339	0.01957	0.0557	0.82421
1107	EIF2S2	ENSP00000364119	0.114312268	0.42067	0.36863	0.15119	0.02048	0.05723	0.8176
1108	RPL34	ENSP00000378160	0.114415531	0.41451	0.36242	0.1482	0.02245	0.06007	0.81817
1109	RPS23	ENSP00000296674	0.114518794	0.4769	0.41083	0.17535	0.03056	0.06591	0.78697
1110	RPS9	ENSP00000302896	0.114622057	0.46949	0.38983	0.17344	0.03199	0.05439	0.71158
1111	RPS14	ENSP00000311028	0.11472532	0.46746	0.38194	0.16155	0.02355	0.04198	0.68642
1112	RPS7	ENSP00000339095	0.114828583	0.52566	0.43565	0.18551	0.02555	0.04405	0.69917
1113	RPL22	ENSP00000346088	0.114931846	0.52139	0.43273	0.18562	0.0272	0.04578	0.70228
1114	SRPR	ENSP00000328023	0.11503511	0.52929	0.43461	0.17884	0.02117	0.03814	0.68493
1115	RPL10	ENSP00000341730	0.115138373	0.5152	0.43114	0.17541	0.02224	0.04275	0.7228
1116	RPL36A	ENSP00000404375	0.115241636	0.49402	0.41828	0.16448	0.01666	0.03794	0.74212
1117	SARS	ENSP00000234677	0.115344899	0.50535	0.42604	0.16234	0.01265	0.02918	0.72635
1118	CAPG	ENSP00000263867	0.115448162	0.54142	0.46392	0.18255	0.01409	0.03024	0.73825
1119	CUEDC2	ENSP00000358953	0.115551425	0.54789	0.45862	0.17646	0.01217	0.02695	0.70169
1120	ABCA3	ENSP00000301732	0.115654688	0.56113	0.48129	0.18414	0.01212	0.03006	0.74314
1121	PRMT2	ENSP00000347906	0.115757951	0.53976	0.47032	0.18384	0.01264	0.03461	0.77353
1122	TRAM1	ENSP00000262213	0.115861214	0.53127	0.47165	0.19158	0.01449	0.03944	0.8012
1123	SRP72	ENSP00000342181	0.115964478	0.53654	0.47144	0.19184	0.01439	0.03891	0.78375
1124	NKX2-2	ENSP00000366347	0.116067741	0.59206	0.51853	0.20613	0.01514	0.03938	0.77771
1125	SLC30A7	ENSP00000350278	0.116171004	0.58147	0.51641	0.20275	0.0137	0.03886	0.80267
1126		ENSP00000390520	0.116274267
1127	MAGOHB	ENSP00000319240	0.11637753	0.59591	0.53683	0.20597	0.00992	0.03049	0.81632
1128	WIBG	ENSP00000386156	0.116480793	0.6149	0.555	0.20856	0.00871	0.02827	0.81777
1129	SMG1	ENSP00000402515	0.116584056	0.63649	0.57084	0.19818	0.0082	0.02641	0.81542
1130	EIF4A3	ENSP00000269349	0.116687319	0.67209	0.60812	0.21537	0.00895	0.02676	0.82195
1131	UPF3A	ENSP00000364448	0.116790582	0.71168	0.65428	0.2372	0.00936	0.0285	0.84459
1132	CASC3	ENSP00000264645	0.116893846	0.71681	0.66451	0.24962	0.01152	0.03303	0.85931
1133	SMG9	ENSP00000270066	0.116997109	0.71277	0.65718	0.2502	0.01174	0.03275	0.84722
1134	SMG8	ENSP00000300917	0.117100372	0.68711	0.61681	0.24222	0.01426	0.03171	0.79215
1135	ATXN3L	ENSP00000369996	0.117203635	0.729	0.65947	0.24913	0.01388	0.0318	0.8082
1136	SEC63	ENSP00000357998	0.117306898	0.69963	0.62665	0.23712	0.01736	0.03598	0.7997
1137	SEC62	ENSP00000337688	0.117410161	0.62916	0.56253	0.1969	0.01238	0.03082	0.81311
1138	FKBP1B	ENSP00000370373	0.117513424	0.65478	0.60839	0.22151	0.01598	0.0416	0.88155
1139	RRAGB	ENSP00000262850	0.117616687	0.62996	0.57982	0.20514	0.01343	0.03624	0.86676
1140	RRAGA	ENSP00000369899	0.11771995	0.71867	0.66557	0.24314	0.01596	0.0403	0.8676
1141	TTC37	ENSP00000351596	0.117823214	0.7268	0.68591	0.25811	0.01308	0.03766	0.89595
1142	SKIV2L	ENSP00000400626	0.117926477
1143	WBP1	ENSP00000233615	0.11802974	0.75629	0.74414	0.30866	0.01487	0.04712	0.97695
1144	ZNF496	ENSP00000294753	0.118133003	0.74022	0.72749	0.29457	0.01374	0.04502	0.97626
1145	TRIP4	ENSP00000261884	0.118236266	0.64943	0.64629	0.24623	0.00932	0.03926	0.98863
1146		ENSP00000305538	0.118339529
1147	HOXC8	ENSP00000040584	0.118442792	0.65203	0.6544	0.25221	0.00828	0.03584	0.97131
1148	RAD54B	ENSP00000336606	0.118546055	0.63426	0.63265	0.23946	0.00868	0.03273	0.98563
1149	FLI1	ENSP00000339627	0.118649319	0.66393	0.69248	0.25414	0.00681	0.03406	0.88274
1150	FOXF1	ENSP00000262426	0.118752582	0.65937	0.69154	0.24029	0.00447	0.02267	0.86711
1151	KLF3	ENSP00000261438	0.118855845	0.81709	0.8232	0.30055	0.00717	0.02362	0.97219
1152	UBE2J2	ENSP00000383719	0.118959108
1153	UBE2G1	ENSP00000380178	0.119062371	0.85302	0.89248	0.35381	0.0089	0.03323	0.86982
1154		ENSP00000354684	0.119165634
1155	MARCH6	ENSP00000274140	0.119268897	0.83339	0.83895	0.34378	0.01416	0.03682	0.97509
1156	AUP1	ENSP00000366748	0.11937216	0.83212	0.82741	0.33748	0.01477	0.03526	0.99294
1157	EEF1A1	ENSP00000330054	0.119475423	0.82248	0.83075	0.33516	0.0151	0.03965	0.96641
1158	UBE3C	ENSP00000309198	0.119578687	0.7899	0.79127	0.32912	0.01668	0.04092	0.98613
1159	RBCK1	ENSP00000348632	0.11968195	0.7899	0.79127	0.32912	0.01668	0.04092	0.98613
1160	MARCH5	ENSP00000351813	0.119785213	0.77138	0.77283	0.31413	0.01457	0.03912	0.98445
1161	DENR	ENSP00000280557	0.119888476	0.78232	0.79372	0.31028	0.0145	0.04053	0.95479
1162	CAPRIN1	ENSP00000340329	0.119991739	0.79802	0.77561	0.30026	0.0141	0.03323	0.94296
1163	ZZZ3	ENSP00000359837	0.120095002	0.79802	0.77561	0.30026	0.0141	0.03323	0.94296
1164	HECW1	ENSP00000379228	0.120198265	0.74674	0.72407	0.27517	0.01433	0.03489	0.94372
1165	DAXX	ENSP00000404623	0.120301528
1166	YOD1	ENSP00000326813	0.120404791	0.7019	0.69274	0.29864	0.02623	0.05772	0.98433
1167	CENPB	ENSP00000369075	0.120508055	0.66926	0.64426	0.27671	0.02472	0.05136	0.93207
1168	PRKD2	ENSP00000291281	0.120611318	0.70028	0.67744	0.29608	0.02454	0.0483	0.93629
1169	STAU1	ENSP00000360922	0.120714581	0.70043	0.66265	0.27655	0.02024	0.03926	0.88953
1170	PPP1R9A	ENSP00000344524	0.120817844	0.65566	0.63359	0.24587	0.01468	0.03533	0.94192
1171	RRP1B	ENSP00000339145	0.120921107	0.66482	0.63434	0.24112	0.01408	0.03132	0.9145
1172	WBP11	ENSP00000261167	0.12102437	0.71704	0.68601	0.27059	0.01531	0.0329	0.91358
1173	SARNP	ENSP00000337632	0.121127633	0.72061	0.67423	0.26892	0.0174	0.03321	0.86665
1174	DDX46	ENSP00000346236	0.121230896	0.74919	0.70497	0.27968	0.01788	0.03371	0.87631
1175	NECAB3	ENSP00000246190	0.121334159	0.77952	0.73225	0.25995	0.01515	0.02953	0.87937
1176	INSL3	ENSP00000321724	0.121437423	0.8327	0.80122	0.29555	0.01982	0.03882	0.92516
1177	NSRP1	ENSP00000247026	0.121540686	0.88722	0.85274	0.34499	0.02637	0.04687	0.91483
1178	DNAJB6	ENSP00000262177	0.121643949	0.84273	0.80855	0.29937	0.01945	0.03958	0.91863
1179	SEC61A1	ENSP00000243253	0.121747212	0.79705	0.72941	0.26751	0.02084	0.03273	0.82656
1180	SEC61G	ENSP00000341538	0.121850475	0.81528	0.74198	0.27106	0.01991	0.03008	0.81161
1181	SEC61B	ENSP00000223641	0.121953738	0.97868	0.87868	0.32808	0.02083	0.0275	0.75927
1182	PLAA	ENSP00000380460	0.122057001	0.89305	0.81525	0.27423	0.01623	0.02649	0.816
1183	USP5	ENSP00000229268	0.122160264	0.91999	0.85224	0.27098	0.01364	0.02451	0.84398
1184	HIST1H3D	ENSP00000366999	0.122263528
1185	H3F3B	ENSP00000254810	0.122366791	0.81648	0.74394	0.20836	0.01037	0.02175	0.83712
1186	CSN3	ENSP00000304822	0.122470054	0.8194	0.7539	0.2011	0.00902	0.02057	0.85644
1187	LRRC14	ENSP00000292524	0.122573317	0.90725	0.83516	0.24288	0.01165	0.02465	0.84224
1188	FBXO22	ENSP00000307833	0.12267658	0.88275	0.80405	0.2216	0.01081	0.02259	0.82917
1189	BTBD2	ENSP00000255608	0.122779843	0.88444	0.78585	0.218	0.01232	0.02282	0.78719
1190	APBB2	ENSP00000295974	0.122883106	0.89906	0.81262	0.21758	0.01234	0.02434	0.81953
1191	PANX1	ENSP00000227638	0.122986369	0.91761	0.80999	0.20776	0.01224	0.02207	0.78001
1192	P2RX7	ENSP00000261826	0.123089632	0.82394	0.70032	0.17074	0.00934	0.01747	0.73687
1193		ENSP00000219865	0.123192896
1194	ISY1	ENSP00000376973	0.123296159	0.90877	0.75574	0.19109	0.01183	0.01825	0.68801
1195	LRSAM1	ENSP00000300417	0.123399422	0.91606	0.73528	0.16994	0.00892	0.01314	0.63839
1196	NXF2B	ENSP00000361835	0.123502685
1197	NXT2	ENSP00000218004	0.123605948	0.82797	0.66964	0.14987	0.00784	0.01305	0.67047
1198	NXT1	ENSP00000254998	0.123709211	0.9076	0.72906	0.15581	0.00937	0.01366	0.657
1199	PSTK	ENSP00000357882	0.123812474	0.73477	0.53721	0.09695	0.00548	0.0083	0.58926
1200	MRFAP1L1	ENSP00000318154	0.123915737	0.53829	0.40009	0.06238	0.0031	0.00661	0.65453
1201	EIF4E1B	ENSP00000323714	0.124019	0.39897	0.28699	0.03868	0.00198	0.00565	0.66925
1202	EIF4E2	ENSP00000258416	0.124122264	0.36765	0.26079	0.03392	0.00195	0.00561	0.66801
1203	EIF4G2	ENSP00000340281	0.124225527	0.37005	0.26064	0.03475	0.00183	0.00507	0.65134
1204	EIF4E3	ENSP00000393324	0.12432879	0.40409	0.28292	0.03846	0.00232	0.00566	0.64136
1205	NXF2	ENSP00000361843	0.124432053
1206	NXF3	ENSP00000378504	0.124535316	0.42347	0.28192	0.03441	0.00224	0.00546	0.61313
1207	NXF5	ENSP00000263032	0.124638579	0.39927	0.26444	0.03147	0.00198	0.00504	0.61393
1208	LRR1	ENSP00000298288	0.124741842	0.43926	0.28274	0.02948	0.00245	0.00613	0.61772
1209	KLHL24	ENSP00000242810	0.124845105	0.39803	0.25723	0.02631	0.0023	0.00644	0.63623
1210	KLHL18	ENSP00000232766	0.124948368	0.48764	0.33632	0.03136	0.0025	0.00766	0.68901
1211	TRA2A	ENSP00000297071	0.125051632	0.4511	0.30658	0.0293	0.00211	0.00678	0.67651
1212	BUD13	ENSP00000260210	0.125154895	0.44113	0.30092	0.03133	0.00229	0.00712	0.67146
1213	DEK	ENSP00000380414	0.125258158	0.4006	0.27349	0.02853	0.00204	0.007	0.68047
1214	TACC2	ENSP00000334280	0.125361421	0.36988	0.23668	0.02256	0.00222	0.00693	0.65394
1215	TDRD7	ENSP00000347444	0.125464684	0.32327	0.1922	0.021	0.00319	0.00795	0.60329
1216	TACC1	ENSP00000321703	0.125567947	0.33057	0.20159	0.02143	0.00271	0.00729	0.61638
1217	SLAIN2	ENSP00000264313	0.12567121	0.34621	0.21037	0.02443	0.00397	0.00889	0.6082
1218	UBL5	ENSP00000351492	0.125774473	0.44033	0.27079	0.0338	0.00658	0.01194	0.60368
1219		ENSP00000306791	0.125877737
1220	RPS18	ENSP00000416110	0.125981
1221	HIST1H2BM	ENSP00000352442	0.126084263	0.521	0.33772	0.04342	0.0065	0.01114	0.60957
1222	H2AFJ	ENSP00000373730	0.126187526
1223	HIST1H4B	ENSP00000366581	0.126290789	0.61711	0.41275	0.05066	0.00519	0.00994	0.61219
1224	PNN	ENSP00000216832	0.126394052	0.58018	0.38974	0.04531	0.00441	0.00978	0.63179
1225	RBM39	ENSP00000253363	0.126497315	0.56857	0.3842	0.04249	0.0039	0.0093	0.64346
1226	DERL3	ENSP00000384744	0.126600578	0.5859	0.38657	0.04046	0.00298	0.007	0.61311
1227		ENSP00000412544	0.126703841
1228	VIMP	ENSP00000381282	0.126807105	0.58425	0.40573	0.04543	0.00263	0.00742	0.64929
1229	DERL2	ENSP00000158771	0.126910368	0.66239	0.4696	0.05351	0.00318	0.00894	0.65749
1230	NGLY1	ENSP00000280700	0.127013631	0.67239	0.45971	0.05415	0.00374	0.01001	0.62974
1231	THOC3	ENSP00000265097	0.127116894	0.62274	0.42343	0.04402	0.00277	0.00845	0.64443
1232	THOC6	ENSP00000326531	0.127220157	0.66928	0.50879	0.05435	0.00301	0.0098	0.72924
1233	THOC2	ENSP00000245838	0.12732342	0.71114	0.53176	0.05735	0.00346	0.00996	0.7049
1234	THOC5	ENSP00000380969	0.127426683	0.71643	0.54588	0.05948	0.00382	0.01086	0.72288
1235	TUT1	ENSP00000278279	0.127529946
1236	USP4	ENSP00000265560	0.127633209	0.76781	0.61151	0.06213	0.00345	0.01123	0.76219
1237	SART3	ENSP00000228284	0.127736473	0.72561	0.59283	0.06318	0.00344	0.01203	0.79466
1238	CUX1	ENSP00000292535	0.127839736	0.61716	0.49556	0.04687	0.00246	0.01017	0.80509
1239	HOXC4	ENSP00000305973	0.127942999
1240	NAA15	ENSP00000296543	0.128046262	0.61961	0.50773	0.04926	0.00206	0.00918	0.81719
1241	MSX2	ENSP00000239243	0.128149525	0.61831	0.49703	0.05069	0.00237	0.0095	0.79523
1242	THOC7	ENSP00000295899	0.128252788	0.61646	0.48747	0.04795	0.00237	0.00885	0.77998
1243		ENSP00000394850	0.128356051
1244	THOC1	ENSP00000261600	0.128459314	0.73944	0.61112	0.06472	0.0037	0.01285	0.80653
1245	RBMX2	ENSP00000339090	0.128562577	0.84035	0.71247	0.07444	0.00363	0.01334	0.81559
1246	PPIG	ENSP00000260970	0.128665841	0.87303	0.75334	0.08256	0.00443	0.01612	0.83119
1247	PPIL3	ENSP00000286175	0.128769104	0.94896	0.79716	0.08701	0.00473	0.01499	0.78315
1248	CELF1	ENSP00000351409	0.128872367	0.88898	0.75352	0.0812	0.00392	0.01363	0.80341
1249	BUD31	ENSP00000222969	0.12897563	0.81262	0.69971	0.07079	0.00309	0.01268	0.83853
1250	C17orf85	ENSP00000373657	0.129078893	0.8259	0.71248	0.07821	0.00409	0.01543	0.83865
1251	SMNDC1	ENSP00000358605	0.129182156	0.9209	0.78793	0.09522	0.00473	0.01748	0.80779
1252	C19orf43	ENSP00000242784	0.129285419	0.8505	0.71051	0.07963	0.00375	0.01441	0.79561
1253	SNURF	ENSP00000336543	0.129388682	0.89176	0.76716	0.09987	0.00416	0.01529	0.8091
1254	PPIL2	ENSP00000390427	0.129491946	0.82647	0.71262	0.08775	0.00348	0.01412	0.82649
1255	PRPF4B	ENSP00000337194	0.129595209	0.77644	0.66637	0.08697	0.00323	0.01352	0.82471
1256	MEPCE	ENSP00000308546	0.129698472	0.8488	0.72572	0.09882	0.00375	0.01327	0.80117
1257	LSM2	ENSP00000414006	0.129801735
1258	NAA38	ENSP00000249299	0.129904998	0.89268	0.8063	0.1097	0.00415	0.01894	0.87243
1259	LSM2	ENSP00000414634	0.130008261
1260		ENSP00000252816	0.130111524	0.91708	0.81788	0.08728	0.00355	0.01623	0.86179
1261	LSM3	ENSP00000302160	0.130214787	0.97607	0.88808	0.10567	0.00405	0.01776	0.87114
1262	SMU1	ENSP00000380336	0.13031805	0.81022	0.70249	0.08435	0.00468	0.01867	0.84802
1263	ZNF830	ENSP00000354518	0.130421314	0.76125	0.66706	0.08146	0.00457	0.01927	0.86869
1264	TTC14	ENSP00000296015	0.130524577	0.64702	0.57915	0.06802	0.00292	0.01609	0.90963
1265	MFAP1	ENSP00000267812	0.13062784	0.62109	0.56191	0.06866	0.00263	0.0154	0.92173
1266	CXorf56	ENSP00000360652	0.130731103	0.61756	0.55527	0.06502	0.00263	0.0157	0.91925
1267	SART1	ENSP00000310448	0.130834366	0.59177	0.54104	0.06686	0.00276	0.01592	0.9373
1268	MCTS1	ENSP00000360365	0.130937629	0.58774	0.53579	0.06322	0.00343	0.01749	0.93869
1269	PBDC1	ENSP00000362456	0.131040892	0.63125	0.58732	0.07511	0.00334	0.0173	0.95014
1270	DGCR14	ENSP00000252137	0.131144155	0.60565	0.57175	0.07271	0.00292	0.01653	0.97003
1271	DHX8	ENSP00000262415	0.131247418	0.67347	0.65464	0.07615	0.00279	0.01757	0.99866
1272	FRA10AC1	ENSP00000360488	0.131350682	0.64759	0.61991	0.07133	0.00281	0.01716	0.9863
1273	NKAP	ENSP00000360464	0.131453945	0.60246	0.57433	0.06749	0.00251	0.01682	0.98717
1274	PRPF38A	ENSP00000257181	0.131557208	0.58227	0.56604	0.07107	0.00241	0.01703	0.99001
1275	SNRNP27	ENSP00000244227	0.131660471	0.50024	0.48675	0.05783	0.002	0.01529	0.97992
1276		ENSP00000322376	0.131763734	0.48151	0.45948	0.05576	0.00196	0.01471	0.99892
1277	DHX15	ENSP00000336741	0.131866997	0.47951	0.45383	0.05679	0.00228	0.01596	0.99
1278	TRAP1	ENSP00000246957	0.13197026	0.49181	0.47201	0.05688	0.00224	0.0168	0.99242
1279	HLTF	ENSP00000308944	0.132073523	0.44536	0.42437	0.05013	0.00199	0.01676	0.99195
1280	SHPRH	ENSP00000356473	0.132176787	0.48106	0.47319	0.05974	0.00285	0.01989	0.96475
1281	RBM25	ENSP00000261973	0.13228005	0.45759	0.43621	0.05613	0.00291	0.01864	0.99885
1282	USP39	ENSP00000312981	0.132383313	0.52505	0.49082	0.06212	0.00332	0.01779	0.97012
1283	EIF2A	ENSP00000417229	0.132486576	0.59641	0.56024	0.07253	0.00371	0.01963	0.96802
1284	GNB2L1	ENSP00000366013	0.132589839	0.58933	0.56748	0.06668	0.00326	0.01948	0.99884
1285	SMG7	ENSP00000340766	0.132693102	0.59637	0.56827	0.07457	0.00375	0.02068	0.98479
1286	RNPS1	ENSP00000315859	0.132796365	0.5562	0.53888	0.07104	0.00359	0.02167	0.99019
1287	NCBP1	ENSP00000364289	0.132899628	0.59263	0.56663	0.07652	0.00383	0.02178	0.98967
1288	NCBP2	ENSP00000326806	0.133002891	0.62978	0.64496	0.09352	0.00501	0.03115	0.92974
1289	UPF3B	ENSP00000276201	0.133106155	0.5733	0.59221	0.08842	0.00594	0.03517	0.91545
1290	RBM8A	ENSP00000333001	0.133209418	0.51549	0.53169	0.08647	0.00569	0.03311	0.9149
1291	EIF4A1	ENSP00000293831	0.133312681	0.52512	0.52214	0.08434	0.00627	0.03222	0.95998
1292	HNRNPA3	ENSP00000376309	0.133415944	0.52539	0.51792	0.08042	0.00638	0.03295	0.96783
1293	HNRNPA1	ENSP00000341826	0.133519207	0.50837	0.49435	0.07059	0.00518	0.02789	0.98109
1294	SMN1	ENSP00000370083	0.13362247	0.54928	0.53774	0.08069	0.00576	0.02949	0.97915
1295	SMN2	ENSP00000370119	0.133725733	0.55825	0.53636	0.07253	0.00537	0.02823	0.99724
1296	KPNA3	ENSP00000261667	0.133828996	0.50372	0.49115	0.0667	0.00462	0.0279	0.97468
1297	SNUPN	ENSP00000309831	0.133932259	0.54493	0.54747	0.07374	0.00445	0.02994	0.94394
1298	GEMIN4	ENSP00000321706	0.134035523	0.57352	0.5757	0.08069	0.00542	0.03327	0.94811
1299	DDX20	ENSP00000358716	0.134138786	0.54763	0.54505	0.06985	0.00367	0.0256	0.95533
1300	GEMIN7	ENSP00000270257	0.134242049	0.5722	0.58053	0.07854	0.0036	0.0253	0.93756
1301	GEMIN5	ENSP00000285873	0.134345312	0.60552	0.61064	0.09311	0.00426	0.02674	0.94942
1302	GEMIN6	ENSP00000281950	0.134448575	0.60072	0.62288	0.09214	0.00486	0.03162	0.91338
1303	CLNS1A	ENSP00000263309	0.134551838	0.62515	0.64062	0.09857	0.00563	0.03253	0.93067
1304	GEMIN2	ENSP00000308533	0.134655101	0.66282	0.63824	0.09046	0.00627	0.03024	0.99238
1305		ENSP00000279839	0.134758364
1306	PRPF3	ENSP00000315379	0.134861627	0.78832	0.75948	0.11363	0.00855	0.03543	0.97756
1307		ENSP00000402094	0.134964891
1308	ZCCHC10	ENSP00000324274	0.135068154	0.81413	0.8429	0.13417	0.00831	0.04208	0.93191
1309	RNF113A	ENSP00000360497	0.135171417	0.84998	0.9185	0.15013	0.00713	0.04401	0.87239
1310	SLU7	ENSP00000297151	0.13527468	0.88843	0.92347	0.16769	0.00918	0.04642	0.93034
1311	RBM17	ENSP00000369218	0.135377943	0.87405	0.90765	0.17156	0.0107	0.05124	0.93085
1312	CTNNBL1	ENSP00000355050	0.135481206	0.82233	0.84137	0.16219	0.01183	0.05315	0.94777
1313	CHERP	ENSP00000198939	0.135584469	0.73859	0.74177	0.13783	0.01138	0.05019	0.96484
1314	SAP30BP	ENSP00000347592	0.135687732	0.82833	0.83214	0.15993	0.012	0.05053	0.97398
1315	SNRPE	ENSP00000400591	0.135790996	0.86596	0.88826	0.17477	0.01315	0.05567	0.9484
1316	SNRPD1	ENSP00000300413	0.135894259	0.86997	0.89452	0.19136	0.01489	0.06006	0.94476
1317	SNRPB	ENSP00000412566	0.135997522	0.89876	0.91942	0.2108	0.01611	0.06299	0.95415
1318	ARGLU1	ENSP00000383059	0.136100785	0.90737	0.93092	0.20952	0.01532	0.06173	0.95046
1319	RBM23	ENSP00000352956	0.136204048	0.89421	0.93197	0.19286	0.01248	0.05797	0.92609
1320	SRPK2	ENSP00000377262	0.136307311	0.89798	0.92451	0.1923	0.01395	0.0601	0.94529
1321	SRPK1	ENSP00000391069	0.136410574	0.91048	0.9427	0.20116	0.01414	0.06128	0.93744
1322	SREK1	ENSP00000334538	0.136513837	0.88447	0.9019	0.21298	0.01595	0.06402	0.95722
1323	HIST2H2AB	ENSP00000332790	0.1366171	0.74316	0.79229	0.1822	0.01344	0.06495	0.88019
1324	SNIP1	ENSP00000296215	0.136720364	0.74786	0.80333	0.19041	0.01423	0.06878	0.86883
1325	DLX1	ENSP00000354478	0.136823627	0.76007	0.81668	0.22964	0.01726	0.07873	0.8616
1326	LSM10	ENSP00000319341	0.13692689	0.76767	0.81641	0.23368	0.01969	0.08369	0.8794
1327	LSM11	ENSP00000286307	0.137030153	0.74229	0.80194	0.23084	0.01828	0.08423	0.85161
1328	ZNF473	ENSP00000270617	0.137133416	0.72609	0.79477	0.22034	0.01792	0.08551	0.83281
1329	DHX16	ENSP00000390938	0.137236679
1330	IK	ENSP00000396301	0.137339942	0.69648	0.78077	0.22307	0.02055	0.09874	0.79556
1331	PRCC	ENSP00000271526	0.137443205	0.77779	0.86609	0.27622	0.02512	0.11169	0.79967
1332	AGGF1	ENSP00000316109	0.137546468	0.79354	0.89097	0.29901	0.02846	0.12369	0.78269
1333	TRA2B	ENSP00000416959	0.137649732	0.71853	0.8114	0.25297	0.02355	0.11023	0.77697
1334	SRRM2	ENSP00000301740	0.137752995	0.72997	0.80983	0.24916	0.02096	0.09839	0.80461
1335	SRSF10	ENSP00000363573	0.137856258	0.7418	0.82185	0.26126	0.0249	0.10763	0.80783
1336	NUTF2	ENSP00000219169	0.137959521	0.89098	0.96369	0.35886	0.0368	0.12666	0.8438
1337	NUP62	ENSP00000305503	0.138062784
1338	NUP210	ENSP00000254508	0.138166047	0.88514	0.93612	0.36588	0.03395	0.11237	0.88016
1339	NUP155	ENSP00000231498	0.13826931	0.93634	0.98611	0.42627	0.04165	0.14086	0.83018
1340	NXF1	ENSP00000294172	0.138372573	0.99117	0.95402	0.43452	0.03715	0.11823	0.88349
1341	ALYREF	ENSP00000331817	0.138475836	0.95494	0.89854	0.47136	0.03758	0.11823	0.88408
1342	SRRM1	ENSP00000326261	0.1385791	0.92751	0.99598	0.41425	0.03495	0.12225	0.8426
1343	SRSF6	ENSP00000244020	0.138682363	0.92103	0.99337	0.41316	0.03419	0.12459	0.8331
1344	SRSF1	ENSP00000258962	0.138785626	0.93239	0.99739	0.42124	0.03491	0.12178	0.84915
1345	SRSF2	ENSP00000350877	0.138888889	0.998	0.94115	0.4725	0.04346	0.12832	0.8745
1346	SRSF3	ENSP00000362820	0.138992152	0.92833	0.8793	0.53466	0.04826	0.13298	0.89506
1347	SRSF4	ENSP00000362900	0.139095415	0.88581	0.84949	0.57553	0.05471	0.13591	0.9257
1348	DHX38	ENSP00000268482	0.139198678	0.94186	0.91081	0.52011	0.05134	0.12635	0.93408
1349	U2AF1	ENSP00000291552	0.139301941	0.90588	0.86284	0.56461	0.05629	0.14042	0.90954
1350	SF3B2	ENSP00000318861	0.139405205	0.88297	0.84178	0.56573	0.04998	0.12806	0.9153
1351	PCBP1	ENSP00000305556	0.139508468	0.88617	0.85548	0.55822	0.04804	0.11973	0.93787
1352		ENSP00000262414	0.139611731
1353	HNRNPD	ENSP00000313199	0.139714994	0.87322	0.82294	0.56834	0.04388	0.11967	0.8935
1354	SF3B3	ENSP00000305790	0.139818257	0.93064	0.86718	0.5223	0.0424	0.11964	0.86106
1355	SF3B1	ENSP00000335321	0.13992152	0.91521	0.86419	0.53542	0.04507	0.11673	0.88805
1356	SNRNP200	ENSP00000317123	0.140024783	0.88908	0.83121	0.5892	0.05721	0.14153	0.87255
1357	PRPF8	ENSP00000304350	0.140128046	0.8491	0.78247	0.64204	0.06302	0.15745	0.85278
1358	NHP2L1	ENSP00000215956	0.140231309	0.78255	0.72951	0.67156	0.06225	0.14643	0.89096
1359	HNRNPC	ENSP00000319690	0.140334573	0.82412	0.75436	0.63164	0.05393	0.14289	0.85113
1360	SNRNP70	ENSP00000221448	0.140437836	0.8089	0.71881	0.67756	0.05711	0.16292	0.7998
1361	DDX42	ENSP00000352308	0.140541099	0.75709	0.67905	0.73846	0.06446	0.16805	0.82478
1362	WDR83	ENSP00000242796	0.140644362	0.75093	0.66275	0.73753	0.05773	0.16228	0.79883
1363	PRPF19	ENSP00000227524	0.140747625	0.7752	0.68655	0.70062	0.05083	0.1481	0.79687
1364	WBP4	ENSP00000368801	0.140850888	0.71531	0.6104	0.80715	0.05968	0.1825	0.74686
1365	RALY	ENSP00000246194	0.140954151	0.77252	0.66215	0.74266	0.05282	0.17031	0.73554
1366	HNRNPH3	ENSP00000265866	0.141057414	0.76219	0.65767	0.75985	0.0542	0.17026	0.74471
1367	PPIL1	ENSP00000362803	0.141160677	0.7436	0.62683	0.81243	0.06084	0.19729	0.70735
1368	PQBP1	ENSP00000365747	0.141263941	0.71192	0.60167	0.84338	0.06138	0.19175	0.71745
1369	AQR	ENSP00000156471	0.141367204	0.78912	0.65255	0.75871	0.0497	0.18382	0.65822
1370	QKI	ENSP00000354951	0.141470467	0.70194	0.56966	0.85773	0.05805	0.20421	0.66118
1371	RBM42	ENSP00000262633	0.14157373	0.71209	0.59122	0.84209	0.05857	0.19608	0.69199
1372	RBM22	ENSP00000199814	0.141676993	0.7142	0.5944	0.84104	0.05964	0.19652	0.6946
1373	BCAS2	ENSP00000358554	0.141780256	0.71181	0.59395	0.82146	0.05468	0.1817	0.70446
1374	HNRNPAB	ENSP00000351108	0.141883519	0.69272	0.57208	0.84195	0.05457	0.18299	0.69403
1375	SLBP	ENSP00000417686	0.141986782	0.68546	0.54984	0.85321	0.04864	0.18379	0.64928
1376	SNRPG	ENSP00000272348	0.142090045	0.65976	0.52012	0.86166	0.04123	0.16979	0.63363
1377	SNRPF	ENSP00000266735	0.142193309	0.66489	0.52851	0.85748	0.04421	0.17201	0.64478
1378	SNRPD2	ENSP00000342374	0.142296572	0.68091	0.53803	0.82513	0.03784	0.161	0.63437
1379	SNRPD3	ENSP00000215829	0.142399835	0.78875	0.63265	0.70507	0.03071	0.14585	0.6192
1380	PRPF4	ENSP00000363313	0.142503098	0.78433	0.63205	0.71629	0.03341	0.15118	0.62763
1381	PRPF6	ENSP00000266079	0.142606361	0.79031	0.6546	0.69813	0.03434	0.14244	0.67157
1382	PHF5A	ENSP00000216252	0.142709624	0.83249	0.69867	0.66784	0.0337	0.13869	0.67144
1383	SUGP1	ENSP00000247001	0.142812887	0.87975	0.74265	0.63218	0.03406	0.14121	0.66579
1384	RBM10	ENSP00000366829	0.14291615	0.85951	0.73749	0.65197	0.04005	0.14416	0.70261
1385	RBM4	ENSP00000309166	0.143019414	0.87025	0.74996	0.65664	0.04284	0.14814	0.70104
1386	HNRNPH2	ENSP00000361927	0.143122677	0.88554	0.75639	0.63857	0.0401	0.14768	0.68343
1387	TOE1	ENSP00000361162	0.14322594	0.87444	0.73572	0.64259	0.03535	0.14246	0.65773
1388	GPKOW	ENSP00000156109	0.143329203	0.86862	0.70869	0.65021	0.03159	0.14609	0.60802
1389	PPP1R8	ENSP00000311677	0.143432466	0.86898	0.7111	0.65668	0.03333	0.14808	0.60645
1390	SF3B4	ENSP00000271628	0.143535729	0.9098	0.75797	0.621	0.03546	0.14692	0.62474
1391	CCAR1	ENSP00000265872	0.143638992	0.88346	0.72022	0.65945	0.03831	0.15993	0.5933
1392	HNRNPUL1	ENSP00000375863	0.143742255	0.87924	0.71694	0.64911	0.03383	0.14737	0.59589
1393	HNRNPA0	ENSP00000316042	0.143845518	0.85965	0.70951	0.66999	0.03645	0.14694	0.62047
1394	TXNL4A	ENSP00000269601	0.143948782	0.91065	0.75352	0.6207	0.03143	0.13723	0.60341
1395	DDX23	ENSP00000310723	0.144052045	0.89655	0.74346	0.63617	0.03167	0.13625	0.60906
1396	PTBP1	ENSP00000349428	0.144155308	0.90611	0.75458	0.62819	0.03117	0.13199	0.60994
1397	SNRPA	ENSP00000243563	0.144258571	0.8735	0.72334	0.66093	0.03253	0.13354	0.60929
1398	SNRPC	ENSP00000244520	0.144361834	0.90344	0.76902	0.60759	0.02995	0.11368	0.65335
1399	SF1	ENSP00000366607	0.144465097	0.83649	0.70662	0.66355	0.03396	0.12127	0.66677
1400	SF3A1	ENSP00000215793	0.14456836	0.90885	0.76495	0.60026	0.02886	0.11739	0.63528
1401	HNRNPK	ENSP00000365439	0.144671623	0.87264	0.72277	0.64905	0.03485	0.13714	0.62332
1402	RBFOX2	ENSP00000413035	0.144774886	0.86466	0.72022	0.63885	0.03415	0.13037	0.64189
1403	PTBP2	ENSP00000412788	0.14487815	0.80791	0.67241	0.69506	0.03911	0.13771	0.66105
1404	KHDRBS3	ENSP00000348108	0.144981413	0.83985	0.71773	0.64889	0.03844	0.12407	0.69773
1405	CIRBP	ENSP00000322887	0.145084676	0.84951	0.73189	0.62833	0.03514	0.11342	0.70762
1406		ENSP00000246789	0.145187939
1407	TCERG1	ENSP00000296702	0.145291202	0.90519	0.7732	0.57543	0.02885	0.10303	0.66976
1408	HNRNPA2B1	ENSP00000346694	0.145394465	0.90217	0.77091	0.57671	0.0289	0.10496	0.67295
1409	FUS	ENSP00000254108	0.145497728	0.91413	0.77566	0.56967	0.0279	0.10556	0.65534
1410	PABPN1	ENSP00000216727	0.145600991	0.85966	0.70825	0.62616	0.03032	0.12039	0.62598
1411	CD2BP2	ENSP00000304903	0.145704254	0.83034	0.67961	0.65725	0.03233	0.125	0.62431
1412	SF3A2	ENSP00000221494	0.145807518	0.85753	0.69809	0.6458	0.03349	0.13417	0.60623
1413	RBM5	ENSP00000343054	0.145910781	0.84727	0.676	0.67514	0.03562	0.1528	0.5777
1414	PCBP2	ENSP00000352438	0.146014044	0.80474	0.64045	0.68671	0.03294	0.14106	0.59823
1415	SRRT	ENSP00000314491	0.146117307	0.80259	0.63445	0.68779	0.03147	0.13963	0.58813
1416	CCAR2	ENSP00000310670	0.14622057	0.79757	0.63958	0.69231	0.03493	0.14417	0.6164
1417	BAG2	ENSP00000359727	0.146323833	0.90882	0.72389	0.59642	0.02994	0.14458	0.5684
1418	CDCA4	ENSP00000337226	0.146427096	0.9129	0.72342	0.5793	0.02508	0.13057	0.55721
1419	RBM7	ENSP00000364639	0.146530359	0.91771	0.72439	0.57067	0.02472	0.13082	0.5542
1420	SF3B14	ENSP00000233468	0.146633623	0.91927	0.72597	0.5825	0.02506	0.1361	0.54919
1421	SF3B5	ENSP00000356541	0.146736886	0.97372	0.83405	0.49354	0.02022	0.11927	0.54403
1422	PCF11	ENSP00000298281	0.146840149	0.93164	0.88292	0.4541	0.01724	0.10731	0.55253
1423	CPSF7	ENSP00000345412	0.146943412	0.99494	0.79656	0.51588	0.01893	0.11986	0.53067
1424	NUDT21	ENSP00000300291	0.147046675	0.95085	0.76137	0.53529	0.01885	0.11291	0.55226
1425	CPSF2	ENSP00000298875	0.147149938	0.93665	0.75386	0.54176	0.0204	0.11355	0.57131
1426	CPSF1	ENSP00000339353	0.147253201	0.8758	0.68639	0.58968	0.02267	0.12061	0.55855
1427	U2AF2	ENSP00000307863	0.147356464	0.75443	0.57909	0.70847	0.0294	0.13858	0.57791
1428	NUP188	ENSP00000361658	0.147459727	0.70628	0.52163	0.77972	0.03368	0.16359	0.54932
1429	NUP50	ENSP00000345895	0.147562991	0.75631	0.56697	0.71705	0.02867	0.14879	0.54925
1430	NUP35	ENSP00000295119	0.147666254	0.78388	0.59149	0.69006	0.02975	0.15232	0.55175
1431	AAAS	ENSP00000209873	0.147769517	0.86917	0.67866	0.60404	0.02706	0.13784	0.56483
1432	NUP93	ENSP00000310668	0.14787278	0.87457	0.67543	0.59809	0.02643	0.1396	0.54978
1433	NUP153	ENSP00000262077	0.147976043	0.88077	0.67913	0.57888	0.02849	0.14279	0.56053
1434	NUP214	ENSP00000352400	0.148079306	0.84292	0.64124	0.60849	0.0302	0.14296	0.5561
1435	DFFB	ENSP00000367454	0.148182569	0.8071	0.61107	0.6279	0.03124	0.1424	0.57021
1436	ACIN1	ENSP00000262710	0.148285832	0.76746	0.57783	0.67258	0.03394	0.14853	0.57449
1437	PHAX	ENSP00000297540	0.148389095	0.83902	0.63822	0.58035	0.0251	0.12639	0.56515
1438	NUPL2	ENSP00000258742	0.148492359	0.8928	0.68095	0.52612	0.02067	0.11319	0.54412
1439	RAE1	ENSP00000360286	0.148595622	0.92799	0.70517	0.49533	0.0193	0.11142	0.52817
1440	NUP98	ENSP00000316032	0.148698885	0.88824	0.67068	0.51246	0.01914	0.10582	0.53896
1441	SEH1L	ENSP00000382779	0.148802148	0.9162	0.69508	0.4907	0.01695	0.09837	0.52604
1442	MRPL42	ENSP00000351506	0.148905411	0.87713	0.65465	0.51219	0.01639	0.09805	0.52319
1443	CPSF6	ENSP00000391774	0.149008674	0.92062	0.69772	0.47897	0.01705	0.09869	0.53134
1444	CPSF4	ENSP00000292476	0.149111937	0.94729	0.73785	0.43661	0.01658	0.08985	0.56855
1445	SRSF10	ENSP00000420195	0.1492152	0.9509	0.74717	0.44148	0.01776	0.0904	0.57508
1446	RBMX	ENSP00000359645	0.149318463	0.97125	0.76947	0.42987	0.01652	0.08576	0.57192
1447	PUF60	ENSP00000322016	0.149421727	0.93008	0.72936	0.44276	0.01619	0.08462	0.58197
1448	BRINP1	ENSP00000265922	0.14952499	0.93005	0.72635	0.43252	0.01669	0.08566	0.58525
1449	MYCBP2	ENSP00000349892	0.149628253	0.96733	0.76788	0.36326	0.01184	0.06339	0.60215
1450	AKAP8L	ENSP00000380557	0.149731516	0.90772	0.71036	0.38656	0.01061	0.05756	0.6027
1451	GABPA	ENSP00000346886	0.149834779	0.85764	0.66103	0.43002	0.01159	0.0625	0.59856
1452	ILF3	ENSP00000404121	0.149938042	0.95121	0.74209	0.36242	0.00887	0.05489	0.57879
1453	CDC5L	ENSP00000360532	0.150041305	0.96049	0.74371	0.36479	0.00858	0.0552	0.55837
1454	HNRNPH1	ENSP00000349168	0.150144568	0.92642	0.71459	0.40161	0.01007	0.06139	0.56173
1455	HNRNPF	ENSP00000338477	0.150247832	0.8267	0.61664	0.47285	0.01137	0.06722	0.55576
1456	SNRPA1	ENSP00000254193	0.150351095	0.82935	0.59764	0.46831	0.01028	0.06705	0.51318
1457	CSTF3	ENSP00000315791	0.150454358	0.80421	0.61406	0.51346	0.01302	0.06751	0.57562
1458	HNRNPM	ENSP00000325376	0.150557621	0.80355	0.62077	0.51874	0.01332	0.06421	0.58309
1459	DHX9	ENSP00000356520	0.150660884	0.82146	0.63262	0.49431	0.01078	0.05648	0.56728
1460	HNRNPU	ENSP00000283179	0.150764147	0.81014	0.62135	0.48849	0.0104	0.05555	0.574
1461	HNRNPL	ENSP00000221419	0.15086741	0.79075	0.60479	0.49202	0.0108	0.05644	0.58547
1462	ELAVL1	ENSP00000385269	0.150970673	0.82966	0.62813	0.43076	0.00852	0.04993	0.57283
1463	PLRG1	ENSP00000303191	0.151073936	0.79505	0.60125	0.46744	0.01068	0.0567	0.58555
1464	CRNKL1	ENSP00000366557	0.1511772	0.75579	0.56469	0.48784	0.01093	0.05814	0.59014
1465	ZNF207	ENSP00000378165	0.151280463	0.82678	0.60741	0.42142	0.0078	0.0515	0.54686
1466	HTATSF1	ENSP00000218364	0.151383726	0.7936	0.59446	0.44843	0.00825	0.04984	0.57479
1467	METTL3	ENSP00000298717	0.151486989	0.87996	0.64729	0.38911	0.00637	0.04598	0.51597
1468	CLP1	ENSP00000304704	0.151590252	0.80982	0.61679	0.41302	0.00702	0.04169	0.58844
1469	HNRNPR	ENSP00000363745	0.151693515	0.88135	0.68339	0.3656	0.00683	0.04184	0.59244
1470	DNAJC8	ENSP00000263697	0.151796778	0.99899	0.82028	0.30369	0.00565	0.03522	0.61798
1471	SF3A3	ENSP00000362110	0.151900041	0.96829	0.84601	0.2853	0.00521	0.03325	0.60701
1472	SNRPB2	ENSP00000246071	0.152003304	0.97228	0.78983	0.29291	0.00446	0.0296	0.62025
1473	SNRNP40	ENSP00000263694	0.152106568	0.93433	0.76682	0.30813	0.00412	0.02728	0.64558
1474	SRSF11	ENSP00000359988	0.152209831	0.93473	0.76469	0.27151	0.00295	0.02141	0.65088
1475	PPIH	ENSP00000306614	0.152313094	0.96825	0.77389	0.26797	0.00319	0.02503	0.6064
1476	POLQ	ENSP00000264233	0.152416357	0.98238	0.8307	0.23984	0.00249	0.02078	0.6144
1477	GYG2	ENSP00000370555	0.15251962	0.96333	0.85532	0.21129	0.00204	0.01763	0.63254
1478	WHSC1L1	ENSP00000313983	0.152622883	0.84774	0.9695	0.1733	0.00167	0.01581	0.61563
1479	SUV420H1	ENSP00000305899	0.152726146	0.8493	0.98481	0.17483	0.00174	0.0146	0.64311
1480	DDX17	ENSP00000380033	0.152829409	0.90351	0.9281	0.19929	0.00248	0.01854	0.64925
1481	PDIA2	ENSP00000219406	0.152932672	0.94922	0.86846	0.23348	0.00274	0.02142	0.61867
1482	NCOA7	ENSP00000357341	0.153035936	0.96029	0.7973	0.28426	0.00423	0.02603	0.6601
1483	GREB1	ENSP00000234142	0.153139199	0.93993	0.77212	0.27809	0.00368	0.02386	0.65623
1484	SAFB	ENSP00000292123	0.153242462	0.78892	0.64224	0.35232	0.00474	0.02628	0.69707
1485	KDM4A	ENSP00000361473	0.153345725	0.85525	0.7157	0.32033	0.00547	0.02778	0.71861
1486	FKBPL	ENSP00000398812	0.153448988
1487	DIRAS3	ENSP00000360020	0.153552251	0.84056	0.68402	0.25707	0.00374	0.02145	0.71037
1488	OSBPL9	ENSP00000337265	0.153655514	0.75241	0.60819	0.27558	0.00371	0.02051	0.73622
1489		ENSP00000273142	0.153758777
1490	KEAP1	ENSP00000171111	0.153862041	0.57041	0.4531	0.37714	0.00436	0.02154	0.7679
1491	WRNIP1	ENSP00000370150	0.153965304	0.46615	0.37229	0.51684	0.00612	0.02668	0.79194
1492	BANF1	ENSP00000310275	0.154068567	0.51323	0.41644	0.44674	0.00513	0.02289	0.79857
1493	NUP205	ENSP00000285968	0.15417183	0.5422	0.43273	0.43136	0.00521	0.0249	0.77614
1494	NUP54	ENSP00000264883	0.154275093	0.51306	0.40999	0.46881	0.00505	0.02456	0.77902
1495	NUP88	ENSP00000225696	0.154378356	0.52989	0.40906	0.44007	0.00444	0.02421	0.74285
1496	TPR	ENSP00000356448	0.154481619	0.55564	0.43409	0.39769	0.00402	0.02226	0.75324
1497	NFX1	ENSP00000368856	0.154584882	0.60881	0.48274	0.33155	0.00297	0.01865	0.76037
1498	CDC40	ENSP00000304370	0.154688145	0.66434	0.53139	0.3307	0.00346	0.02117	0.74689
1499	SRSF9	ENSP00000229390	0.154791409	0.68829	0.51661	0.23409	0.0023	0.01758	0.70654
1500	SRSF7	ENSP00000325905	0.154894672	0.7265	0.59637	0.19724	0.00186	0.01307	0.78904
1501	SRSF5	ENSP00000377892	0.154997935	0.80492	0.63388	0.19324	0.00221	0.01744	0.72016
1502	CPSF3	ENSP00000238112	0.155101198	0.97475	0.80355	0.15206	0.00208	0.01814	0.71762
1503	CSTF2	ENSP00000362063	0.155204461	0.87789	0.73547	0.1597	0.00274	0.01887	0.78207
1504	CSTF1	ENSP00000217109	0.155307724	0.83574	0.7285	0.15509	0.00303	0.0166	0.84367
1505	EWSR1	ENSP00000381031	0.155410987	0.88316	0.76381	0.14982	0.00344	0.01822	0.82118
1506	C2orf44	ENSP00000295148	0.15551425	0.92064	0.79374	0.15552	0.00357	0.01937	0.80177
1507	DPCD	ENSP00000359170	0.155617513	0.97081	0.88403	0.12428	0.00296	0.01918	0.76891
1508	PIH1D1	ENSP00000262265	0.155720777	0.88162	0.95482	0.09774	0.00228	0.01792	0.73701
1509		ENSP00000303983	0.15582404
1510	IKZF4	ENSP00000262032	0.155927303	0.86669	0.98601	0.088	0.00191	0.01588	0.76032
1511	TNKS	ENSP00000311579	0.156030566	0.88425	0.93487	0.10357	0.00237	0.02034	0.7119
1512	TNKS2	ENSP00000360689	0.156133829	0.86151	0.95748	0.09756	0.00262	0.02037	0.71232
1513	KDM3A	ENSP00000323659	0.156237092	0.87362	0.95271	0.10809	0.00307	0.02168	0.71911
1514	TMPRSS2	ENSP00000330330	0.156340355	0.98983	0.82469	0.11358	0.00265	0.01705	0.75076
1515		ENSP00000348031	0.156443618
1516	EHMT2	ENSP00000414377	0.156546882
1517	SETDB2	ENSP00000326477	0.156650145	0.98896	0.84478	0.09676	0.00175	0.01366	0.75093
1518	SETD2	ENSP00000386759	0.156753408	0.96003	0.77809	0.10569	0.00169	0.01333	0.72993
1519	SUV39H2	ENSP00000319208	0.156856671	0.94355	0.86526	0.10071	0.0015	0.0127	0.69752
1520	UBQLNL	ENSP00000369531	0.156959934	0.93956	0.88453	0.10315	0.00165	0.01267	0.71789
1521	UBQLN3	ENSP00000347997	0.157063197	0.97709	0.86192	0.10816	0.00147	0.01141	0.74102
1522	ELP2	ENSP00000350967	0.15716646	0.86432	0.72495	0.13758	0.00195	0.01287	0.78796
1523	WDR61	ENSP00000267973	0.157269723	0.75346	0.62773	0.16535	0.00278	0.01484	0.81479
1524	NELFE	ENSP00000364578	0.157372986	0.78123	0.64864	0.15465	0.00279	0.01505	0.80587
1525	CTR9	ENSP00000355013	0.15747625	0.84025	0.7412	0.1151	0.00291	0.01365	0.86765
1526	TCEA2	ENSP00000343515	0.157579513	0.62694	0.5374	0.17895	0.00374	0.0158	0.8867
1527	PEX2	ENSP00000349543	0.157682776	0.50802	0.38744	0.22936	0.0041	0.0195	0.82549
1528	ELL3	ENSP00000320346	0.157786039	0.45781	0.3472	0.24414	0.00417	0.01939	0.84146
1529	HEXIM1	ENSP00000328773	0.157889302	0.41517	0.30854	0.30156	0.00548	0.0247	0.84354
1530	KCNJ1	ENSP00000316136	0.157992565	0.29072	0.22891	0.41297	0.00705	0.02466	0.922
1531		ENSP00000356067	0.158095828
1532	GTF2H2	ENSP00000274400	0.158199091	0.35812	0.28237	0.32958	0.00509	0.01996	0.89345
1533	GTF2H4	ENSP00000395497	0.158302354
1534	GTF2H4	ENSP00000396251	0.158405618
1535	GTF2H4	ENSP00000259895	0.158508881	0.44529	0.38591	0.19912	0.00382	0.01525	0.96025
1536	KLHL15	ENSP00000332791	0.158612144	0.48349	0.45044	0.20091	0.00449	0.01558	0.99603
1537	TOR1AIP2	ENSP00000356584	0.158715407	0.59052	0.57845	0.19675	0.00512	0.01627	0.97583
1538	G3BP1	ENSP00000348578	0.15881867	0.55963	0.52599	0.2025	0.00441	0.01549	0.98958
1539	USP10	ENSP00000219473	0.158921933	0.50125	0.4729	0.21927	0.00462	0.01513	0.99685
1540	STAMBPL1	ENSP00000360992	0.159025196	0.42273	0.40542	0.25812	0.0049	0.01471	0.96985
1541	TRIM32	ENSP00000363095	0.159128459	0.33622	0.30907	0.35757	0.00583	0.0171	0.99265
1542	ZRANB1	ENSP00000352676	0.159231722	0.41418	0.3784	0.29329	0.00502	0.01627	0.98702
1543	PGAM5	ENSP00000321503	0.159334986	0.34228	0.29209	0.36263	0.00574	0.01901	0.94815
1544	USP11	ENSP00000218348	0.159438249	0.27887	0.22222	0.43949	0.00624	0.02165	0.91816
1545	DDX5	ENSP00000225792	0.159541512	0.22826	0.17513	0.55696	0.00757	0.02579	0.90564
1546	PRMT5	ENSP00000319169	0.159644775	0.23046	0.17916	0.52823	0.00757	0.02489	0.91843
1547	WDR77	ENSP00000235090	0.159748038	0.21506	0.17478	0.58228	0.009	0.02677	0.95272
1548	MMS19	ENSP00000359818	0.159851301	0.18361	0.15396	0.69937	0.01176	0.03179	0.98679
1549	RNMT	ENSP00000262173	0.159954564	0.14544	0.1433	0.79075	0.01681	0.03192	0.89346
1550	CCNT2	ENSP00000264157	0.160057827	0.15156	0.15304	0.82431	0.02033	0.03601	0.88133
1551		ENSP00000382541	0.160161091
1552	CCNH	ENSP00000256897	0.160264354	0.06436	0.05938	0.75445	0.02719	0.04618	0.9159
1553	MNAT1	ENSP00000261245	0.160367617	0.0873	0.08056	0.81833	0.02948	0.05151	0.92796
1554	CDK7	ENSP00000256443	0.16047088	0.08081	0.07122	0.80919	0.02954	0.05377	0.9425
1555	ERCC6	ENSP00000348089	0.160574143	0.07304	0.06111	0.75724	0.02755	0.05508	0.96887
1556		ENSP00000367784	0.160677406
1557	CDC73	ENSP00000356405	0.160780669	0.05725	0.05112	0.57777	0.04025	0.06799	0.93316
1558	EIF4G3	ENSP00000264211	0.160883932	0.06997	0.06576	0.66244	0.04485	0.06938	0.89759
1559	EIF4E	ENSP00000280892	0.160987195
1560	EIF4G1	ENSP00000316879	0.161090459	0.08796	0.08428	0.69006	0.04759	0.07325	0.90662
1561	SMG5	ENSP00000355261	0.161193722	0.09698	0.09984	0.71731	0.0524	0.07257	0.8638
1562	PLOD1	ENSP00000196061	0.161296985	0.0984	0.09295	0.75787	0.04139	0.06852	0.91249
1563	YBX1	ENSP00000361626	0.161400248	0.13004	0.11802	0.82814	0.03955	0.07315	0.95437
1564	SYNCRIP	ENSP00000358635	0.161503511	0.11688	0.11009	0.75808	0.04713	0.07934	0.9224
1565	LEO1	ENSP00000299601	0.161606774	0.09774	0.095	0.73668	0.04567	0.07173	0.8923
1566	SUPT4H1	ENSP00000225504	0.161710037	0.09679	0.09233	0.73947	0.04332	0.07083	0.90195
1567	TCEB3	ENSP00000395574	0.1618133	0.10097	0.10046	0.75978	0.04419	0.06848	0.877
1568	CCNT1	ENSP00000261900	0.161916563	0.09926	0.10927	0.72504	0.05421	0.06967	0.8174
1569	NELFA	ENSP00000372335	0.162019827	0.08309	0.08667	0.59522	0.05926	0.07974	0.85757
1570	NELFCD	ENSP00000342300	0.16212309	0.05488	0.05679	0.42786	0.06931	0.0893	0.86039
1571	NELFB	ENSP00000339495	0.162226353	0.07926	0.08723	0.60131	0.05639	0.06981	0.82925
1572	PAF1	ENSP00000221265	0.162329616	0.09407	0.10323	0.69546	0.05073	0.06455	0.83258
1573	ELP3	ENSP00000256398	0.162432879	0.08581	0.09495	0.67706	0.04736	0.06007	0.82647
1574	ELP4	ENSP00000298937	0.162536142	0.07689	0.08533	0.67405	0.04447	0.05643	0.81947
1575	IKBKAP	ENSP00000363779	0.162639405	0.07864	0.08313	0.68504	0.04489	0.06071	0.84574
1576	RTF1	ENSP00000374280	0.162742668	0.07129	0.07308	0.6487	0.04851	0.06617	0.85761
1577	PARP3	ENSP00000381740	0.162845931	0.06306	0.06607	0.60058	0.04958	0.06577	0.83935
1578	CTCF	ENSP00000264010	0.162949195	0.05666	0.06028	0.56391	0.04795	0.06311	0.82886
1579	NPAT	ENSP00000278612	0.163052458	0.038	0.04063	0.42917	0.05814	0.07038	0.81561
1580	TBPL1	ENSP00000237264	0.163155721	0.02333	0.02381	0.28455	0.06199	0.07714	0.84013
1581	GTF2E1	ENSP00000283875	0.163258984	0.01535	0.01694	0.19715	0.07953	0.08359	0.7972
1582	GTF2A1	ENSP00000298173	0.163362247	0.01005	0.01106	0.12424	0.09645	0.09734	0.80281
1583	GTF2A2	ENSP00000379372	0.16346551	0.00772	0.0082	0.09434	0.10099	0.10488	0.82507
1584	CASC1	ENSP00000379310	0.163568773	0.0117	0.01261	0.13532	0.09666	0.10088	0.8278
1585	TAF7L	ENSP00000361998	0.163672036	0.01249	0.01392	0.13111	0.11153	0.11006	0.81197
1586	TDP1	ENSP00000337353	0.1637753	0.01064	0.01135	0.12205	0.10941	0.11103	0.82029
1587	TTC5	ENSP00000258821	0.163878563	0.01244	0.01366	0.13616	0.11722	0.11429	0.79538
1588	DYRK2	ENSP00000342105	0.163981826	0.01387	0.01534	0.16581	0.10152	0.09988	0.79065
1589	CCNK	ENSP00000374529	0.164085089	0.01447	0.01656	0.19195	0.0891	0.08618	0.77319
1590	CIAO1	ENSP00000418287	0.164188352	0.01495	0.01789	0.17532	0.10399	0.09474	0.75818
1591	FAM96B	ENSP00000387471	0.164291615	0.0169	0.02019	0.19766	0.09547	0.0894	0.76143
1592	PRAMEF3	ENSP00000365343	0.164394878	0.00885	0.00983	0.10671	0.1072	0.1041	0.79095
1593		ENSP00000328808	0.164498141	0.0134	0.01567	0.14756	0.10364	0.09902	0.77421
1594	SLC25A4	ENSP00000281456	0.164601404	0.04346	0.04864	0.32273	0.07397	0.08723	0.8214
1595	SLC25A31	ENSP00000281154	0.164704668	0.05722	0.06347	0.39314	0.07316	0.08991	0.81796
1596		ENSP00000388732	0.164807931	0.08015	0.0845	0.4826	0.06399	0.08772	0.86282
1597	VDAC2	ENSP00000361686	0.164911194	0.09139	0.0993	0.51916	0.06773	0.08849	0.84055
1598	PPIF	ENSP00000225174	0.165014457	0.0686	0.07526	0.41766	0.07611	0.09276	0.83871
1599	RNGTT	ENSP00000358497	0.16511772	0.0404	0.04753	0.27179	0.10609	0.10811	0.78868
1600	SMC1A	ENSP00000323421	0.165220983	0.03355	0.04131	0.20745	0.13017	0.12073	0.7653
1601	GTF2F2	ENSP00000340823	0.165324246	0.03806	0.04476	0.2219	0.1285	0.12737	0.79594
1602	GTF2F1	ENSP00000377969	0.165427509	0.04295	0.05095	0.24819	0.12802	0.12653	0.78376
1603	POLR2A	ENSP00000314949	0.165530772	0.06234	0.07502	0.31719	0.12962	0.12427	0.77696
1604	POLR2B	ENSP00000312735	0.165634036	0.07155	0.08245	0.33813	0.11823	0.12463	0.80686
1605	POLR2D	ENSP00000272645	0.165737299	0.09527	0.10495	0.41332	0.0965	0.11307	0.84589
1606	POLR2C	ENSP00000219252	0.165840562	0.10894	0.11384	0.37359	0.14533	0.17424	0.88847
1607	POLR2G	ENSP00000301788	0.165943825	0.15265	0.15685	0.50255	0.13297	0.16813	0.90164
1608	POLR2I	ENSP00000221859	0.166047088	0.15845	0.16805	0.51975	0.13529	0.15968	0.87807
1609	POLR2J	ENSP00000292614	0.166150351	0.17843	0.1927	0.55748	0.13847	0.15519	0.86759
1610		ENSP00000367414	0.166253614
1611	BCL6B	ENSP00000293805	0.166356877	0.18006	0.21745	0.50317	0.22387	0.18769	0.7599
1612	BCOR	ENSP00000367705	0.16646014	0.18232	0.22258	0.52509	0.214	0.17976	0.74909
1613	AFF4	ENSP00000265343	0.166563404	0.16874	0.20205	0.50547	0.19599	0.17058	0.7716
1614	AFF1	ENSP00000305689	0.166666667	0.16971	0.20546	0.52441	0.1845	0.15848	0.76121
1615	MLLT3	ENSP00000369695	0.16676993	0.15156	0.19068	0.49796	0.18834	0.15094	0.7304
1616	MLLT1	ENSP00000252674	0.166873193	0.17533	0.22538	0.57229	0.18487	0.14457	0.70853
1617	DOT1L	ENSP00000381657	0.166976456	0.19959	0.25185	0.59336	0.19879	0.15652	0.71928
1618	SETMAR	ENSP00000373354	0.167079719	0.18014	0.22002	0.58619	0.17795	0.15397	0.75698
1619	SNX27	ENSP00000357836	0.167182982	0.18399	0.22497	0.60168	0.17312	0.15095	0.75432
1620	SLC25A5	ENSP00000360671	0.167286245	0.15424	0.18734	0.51812	0.18876	0.16554	0.76295
1621	SLC25A6	ENSP00000370808	0.167389509	0.17268	0.20239	0.53574	0.19973	0.18342	0.79428
1622	PPID	ENSP00000303754	0.167492772	0.18364	0.21143	0.54594	0.20057	0.1902	0.80771
1623	TESC	ENSP00000376328	0.167596035	0.21865	0.25303	0.6272	0.19224	0.18328	0.79981
1624	UBE2G2	ENSP00000338348	0.167699298	0.21493	0.24522	0.64483	0.17726	0.17739	0.81176
1625	CDK9	ENSP00000362361	0.167802561	0.26607	0.29127	0.73587	0.15228	0.16873	0.8504
1626	SUPT16H	ENSP00000216297	0.167905824	0.26397	0.2983	0.74723	0.15704	0.15953	0.82348
1627	SSRP1	ENSP00000278412	0.168009087	0.28109	0.32928	0.76009	0.17271	0.16009	0.7853
1628	TONSL	ENSP00000386239	0.16811235	0.24753	0.2994	0.68532	0.19758	0.16978	0.758
1629	MKNK2	ENSP00000250896	0.168215613	0.28308	0.33503	0.75713	0.18498	0.16784	0.77657
1630	ELK3	ENSP00000228741	0.168318877	0.22276	0.26661	0.59911	0.22983	0.19796	0.77043
1631	XAB2	ENSP00000351137	0.16842214	0.19081	0.22141	0.54683	0.21915	0.2015	0.80364
1632	ERCC2	ENSP00000375809	0.168525403	0.19824	0.23302	0.59473	0.20139	0.18393	0.79215
1633	GTF2H3	ENSP00000228955	0.168628666	0.22213	0.25805	0.58377	0.24607	0.22047	0.80295
1634	ERCC3	ENSP00000285398	0.168731929	0.19259	0.2077	0.50849	0.25962	0.25823	0.87525
1635	GTF2H1	ENSP00000265963	0.168835192	0.26505	0.29141	0.58945	0.30712	0.28971	0.85949
1636	ELL	ENSP00000262809	0.168938455	0.28001	0.3134	0.617	0.32061	0.29181	0.84236
1637	CTDP1	ENSP00000299543	0.169041718	0.35018	0.38932	0.72839	0.30431	0.28155	0.84575
1638	BRD4	ENSP00000263377	0.169144981	0.34792	0.38171	0.70194	0.32387	0.30526	0.85931
1639	SUDS3	ENSP00000380695	0.169248245	0.26606	0.28246	0.55994	0.33371	0.33194	0.89132
1640	SFPQ	ENSP00000349748	0.169351508	0.23793	0.24458	0.48988	0.33854	0.35437	0.92
1641	NONO	ENSP00000276079	0.169454771	0.24743	0.25271	0.52276	0.30666	0.32937	0.92769
1642	PSPC1	ENSP00000343966	0.169558034	0.23649	0.2456	0.50661	0.32305	0.33346	0.91135
1643	ERCC5	ENSP00000347978	0.169661297	0.24581	0.25221	0.53258	0.30265	0.32308	0.92129
1644	ERCC1	ENSP00000013807	0.16976456	0.31256	0.31919	0.6356	0.30361	0.32944	0.93003
1645	ERCC4	ENSP00000310520	0.169867823	0.25766	0.26185	0.54715	0.32395	0.34722	0.92785
1646	TNFSF13	ENSP00000343505	0.169971086
1647	SET	ENSP00000361777	0.170074349	0.29346	0.31238	0.62288	0.3014	0.3063	0.88445
1648	ANP32A	ENSP00000417864	0.170177613	0.30125	0.32125	0.64724	0.28773	0.29459	0.88175
1649	THAP7	ENSP00000215742	0.170280876	0.29964	0.32245	0.62566	0.32557	0.32158	0.87302
1650	PTRF	ENSP00000349541	0.170384139	0.34377	0.37242	0.70403	0.32711	0.32132	0.86657
1651	COIL	ENSP00000240316	0.170487402	0.35404	0.37117	0.71667	0.31091	0.32533	0.90091
1652	TAF3	ENSP00000340271	0.170590665	0.44691	0.46427	0.92471	0.23815	0.27039	0.91299
1653	TAF8	ENSP00000362068	0.170693928	0.47579	0.49824	0.98494	0.22491	0.25646	0.90464
1654	TAF5	ENSP00000358854	0.170797191	0.47211	0.49567	0.98698	0.20075	0.23419	0.90043
1655	TAF13	ENSP00000355051	0.170900454	0.45074	0.47296	0.98828	0.20519	0.23632	0.90136
1656	TAF11	ENSP00000354633	0.171003718	0.42049	0.42684	0.91552	0.21667	0.26046	0.93314
1657	GTF2E2	ENSP00000348168	0.171106981	0.43937	0.44392	0.93648	0.20516	0.25441	0.9396
1658	POLR2H	ENSP00000296223	0.171210244	0.40294	0.40003	0.84388	0.23382	0.28665	0.95667
1659	POLR2F	ENSP00000403852	0.171313507	0.38825	0.39218	0.79903	0.25773	0.29949	0.93953
1660	POLR2L	ENSP00000324124	0.17141677	0.3889	0.40235	0.7978	0.2655	0.29339	0.91648
1661	POLR2E	ENSP00000215587	0.171520033	0.39122	0.40307	0.78285	0.27327	0.30171	0.9227
1662	POLR1C	ENSP00000361465	0.171623296	0.42433	0.43841	0.82778	0.27327	0.30104	0.92153
1663	POLR1B	ENSP00000263331	0.171726559	0.37136	0.37748	0.74899	0.27643	0.30975	0.93694
1664	POLR1A	ENSP00000263857	0.171829822	0.45221	0.44127	0.85708	0.24724	0.30787	0.99082
1665	UBTF	ENSP00000302640	0.171933086	0.48274	0.4645	0.89778	0.23298	0.30833	0.99327
1666	RRN3	ENSP00000198767	0.172036349	0.52118	0.51482	0.97297	0.21741	0.28272	0.97727
1667	MCM3AP	ENSP00000291688	0.172139612	0.53219	0.52562	0.97622	0.19561	0.26031	0.9769
1668	SPDYC	ENSP00000366390	0.172242875	0.5326	0.54742	0.92869	0.17804	0.22282	0.92888
1669	SPDYA	ENSP00000335628	0.172346138	0.51935	0.5293	0.96098	0.19431	0.24086	0.93853
1670	KLF13	ENSP00000302456	0.172449401	0.39505	0.39653	0.8129	0.24607	0.2909	0.94807
1671	TAF1A	ENSP00000327072	0.172552664	0.44039	0.43871	0.86925	0.24273	0.29485	0.95999
1672	TAF1C	ENSP00000367802	0.172655927	0.55464	0.57134	0.96042	0.2311	0.26936	0.92879
1673	TAF1B	ENSP00000263663	0.17275919	0.54952	0.57617	0.96269	0.23613	0.26524	0.90553
1674	TAF1D	ENSP00000314971	0.172862454	0.65022	0.66979	0.85084	0.21341	0.25686	0.93233
1675	DROSHA	ENSP00000339845	0.172965717	0.66902	0.69542	0.88975	0.26907	0.3057	0.91916
1676	DGCR8	ENSP00000263209	0.17306898	0.68497	0.69108	0.90338	0.28281	0.34112	0.96292
1677	GTF3C6	ENSP00000357863	0.173172243	0.6922	0.69923	0.91571	0.29567	0.35229	0.96196
1678	TTI2	ENSP00000353971	0.173275506	0.68729	0.7231	0.93103	0.34345	0.35855	0.90062
1679	ULK3	ENSP00000400312	0.173378769	0.79185	0.84766	0.81545	0.35363	0.35174	0.87119
1680	TELO2	ENSP00000262319	0.173482032	0.72706	0.77992	0.88042	0.36677	0.36415	0.87227
1681	TTI1	ENSP00000362546	0.173585295	0.68286	0.75088	0.90828	0.37166	0.34922	0.83729
1682	CDYL	ENSP00000380718	0.173688558	0.68205	0.74649	0.92386	0.39653	0.37224	0.84651
1683	WHSC1	ENSP00000329167	0.173791822	0.77406	0.82704	0.82543	0.36384	0.3658	0.87924
1684	TFCP2	ENSP00000257915	0.173895085	0.77283	0.82856	0.85496	0.38728	0.37976	0.8695
1685	HMGXB4	ENSP00000216106	0.173998348	0.72339	0.79726	0.89196	0.40475	0.37013	0.82893
1686	SMARCA1	ENSP00000360163	0.174101611	0.70482	0.77615	0.9145	0.4115	0.37694	0.83235
1687	BPTF	ENSP00000307208	0.174204874	0.82767	0.90409	0.77506	0.39045	0.36445	0.83814
1688	SGCE	ENSP00000398930	0.174308137	0.89721	0.99317	0.69033	0.3795	0.33737	0.80734
1689	ASCL1	ENSP00000266744	0.1744114	0.99255	0.88927	0.584	0.36784	0.30776	0.77145
1690	MSX1	ENSP00000372170	0.174514663	0.88235	0.78645	0.48688	0.33125	0.30561	0.81545
1691	TAF15	ENSP00000309558	0.174617927	0.78769	0.69998	0.40811	0.29546	0.28381	0.82856
1692	ENY2	ENSP00000339861	0.17472119	0.82157	0.73269	0.44158	0.32022	0.30229	0.82813
1693	TAF7	ENSP00000312709	0.174824453	0.82036	0.72547	0.46999	0.37152	0.33434	0.80932
1694	TAF4	ENSP00000252996	0.174927716	0.83213	0.7319	0.48569	0.38531	0.33763	0.79443
1695	TAF12	ENSP00000263974	0.175030979	0.86934	0.7366	0.49985	0.40246	0.313	0.72576
1696	TAF10	ENSP00000299424	0.175134242	0.8588	0.74257	0.5043	0.39971	0.32682	0.75727
1697	TAF2	ENSP00000367406	0.175237505	0.89897	0.80622	0.53329	0.36691	0.33204	0.81177
1698	TAF9B	ENSP00000339917	0.175340768	0.93928	0.85784	0.55944	0.35237	0.33528	0.83894
1699	TAF9	ENSP00000370201	0.175444031	0.99191	0.89005	0.64175	0.45471	0.3693	0.76459
1700	DDB2	ENSP00000256996	0.175547295	0.94727	0.93911	0.70066	0.47772	0.38657	0.76606
1701	XPA	ENSP00000364270	0.175650558	0.93919	0.81928	0.59516	0.47592	0.37956	0.75752
1702	AMBRA1	ENSP00000318313	0.175753821	0.89283	0.76751	0.54166	0.45303	0.35781	0.74674
1703	POLK	ENSP00000241436	0.175857084	0.8912	0.76842	0.55215	0.46634	0.36677	0.74649
1704	UNG	ENSP00000242576	0.175960347	0.88186	0.74353	0.52463	0.45591	0.34869	0.72151
1705	XPC	ENSP00000285021	0.17606361	0.83406	0.6983	0.48496	0.44922	0.34395	0.72289
1706	RAD23B	ENSP00000350708	0.176166873	0.76438	0.63453	0.42108	0.41191	0.32162	0.72808
1707	RAD23A	ENSP00000321365	0.176270136	0.79284	0.66033	0.43024	0.39082	0.30809	0.72811
1708	PRDX1	ENSP00000262746	0.176373399	0.74563	0.61844	0.38097	0.34786	0.28195	0.73482
1709	H2AFZ	ENSP00000296417	0.176476663	0.69201	0.57741	0.33412	0.3028	0.25797	0.75436
1710	FLII	ENSP00000324573	0.176579926	0.65714	0.55352	0.30742	0.27143	0.24498	0.7732
1711	PRDM2	ENSP00000235372	0.176683189	0.62866	0.53059	0.2802	0.23933	0.22641	0.78282
1712	KDM5B	ENSP00000356234	0.176786452	0.60053	0.4935	0.25914	0.23438	0.21322	0.75282
1713	BRF1	ENSP00000329029	0.176889715	0.50467	0.41331	0.20003	0.19251	0.18998	0.7705
1714	BMF	ENSP00000346697	0.176992978	0.56344	0.46102	0.24112	0.23809	0.21738	0.75731
1715	DET1	ENSP00000408994	0.177096241	0.56125	0.44784	0.22855	0.22034	0.19273	0.72452
1716	ATXN7	ENSP00000381590	0.177199504	0.62514	0.49766	0.27912	0.27988	0.22509	0.70693
1717	TADA2A	ENSP00000225396	0.177302768	0.63346	0.49237	0.27189	0.27431	0.20915	0.6789
1718	ATXN7L3	ENSP00000397259	0.177406031	0.59703	0.45443	0.24478	0.27031	0.20548	0.67182
1719	TAF5L	ENSP00000258281	0.177509294	0.60975	0.46631	0.25006	0.26039	0.19989	0.671
1720	TAF6L	ENSP00000294168	0.177612557	0.60922	0.46625	0.24853	0.25388	0.1948	0.66846
1721	TADA1	ENSP00000356848	0.17771582	0.62091	0.49258	0.26015	0.25736	0.21768	0.71914
1722	PRPF31	ENSP00000324122	0.177819083	0.62472	0.49639	0.25572	0.24644	0.20834	0.7209
1723	C17orf49	ENSP00000411851	0.177922346	0.60837	0.45349	0.23838	0.2616	0.18919	0.6464
1724	TAF1	ENSP00000276072	0.178025609	0.60186	0.43779	0.23447	0.27644	0.18609	0.61787
1725	TAF6	ENSP00000344537	0.178128872	0.62722	0.47003	0.23827	0.23548	0.167	0.6404
1726	TAF9	ENSP00000217893	0.178232136	0.6615	0.50892	0.26685	0.24995	0.18088	0.65792
1727	SUPT3H	ENSP00000360515	0.178335399	0.65578	0.50729	0.26449	0.2534	0.18744	0.67144
1728	SUPT7L	ENSP00000336750	0.178438662	0.65886	0.5098	0.2673	0.26383	0.19387	0.67473
1729	SAP130	ENSP00000259235	0.178541925	0.71372	0.56609	0.2998	0.26804	0.20629	0.69706
1730	USP22	ENSP00000261497	0.178645188	0.70333	0.54126	0.29194	0.28201	0.2019	0.66107
1731	TADA2B	ENSP00000308022	0.178748451	0.60263	0.45116	0.23476	0.26803	0.1907	0.65222
1732	URI1	ENSP00000376097	0.178851714	0.61465	0.45139	0.24485	0.30242	0.20845	0.63567
1733	ERCC8	ENSP00000265038	0.178954977	0.61818	0.45641	0.25327	0.31382	0.21754	0.63797
1734	CUL4B	ENSP00000384109	0.17905824	0.58908	0.43456	0.24109	0.31537	0.22119	0.64356
1735	CUL4A	ENSP00000364589	0.179161504	0.66866	0.49309	0.29486	0.36579	0.24301	0.62335
1736	DDB1	ENSP00000301764	0.179264767	0.67494	0.49943	0.29325	0.35536	0.23647	0.62773
1737		ENSP00000273612	0.17936803
1738		ENSP00000240343	0.179471293	0.71781	0.55544	0.32642	0.33764	0.23579	0.65531
1739	HIST2H2AA3	ENSP00000358158	0.179574556	0.75248	0.58034	0.35266	0.3653	0.24784	0.64419
1740	TEX10	ENSP00000364037	0.179677819	0.68792	0.51643	0.31452	0.37272	0.24663	0.62744
1741	PHF20	ENSP00000363124	0.179781082	0.64071	0.45486	0.27415	0.37462	0.22347	0.57724
1742	KANSL1	ENSP00000262419	0.179884345	0.60478	0.42871	0.25085	0.36328	0.22771	0.5965
1743	LAS1L	ENSP00000363944	0.179987608	0.59692	0.40953	0.2449	0.38232	0.22485	0.56532
1744	MGA	ENSP00000219905	0.180090872	0.58409	0.39131	0.23364	0.38831	0.21935	0.54875
1745	RPAP3	ENSP00000005386	0.180194135	0.6203	0.41185	0.24516	0.39505	0.22343	0.54668
1746	SENP6	ENSP00000402527	0.180297398	0.56041	0.37559	0.2055	0.33631	0.20812	0.57863
1747	UBR2	ENSP00000361990	0.180400661	0.61284	0.41983	0.23469	0.35224	0.22154	0.59078
1748	S100A10	ENSP00000357799	0.180503924	0.58922	0.40337	0.20955	0.30241	0.19496	0.59448
1749	SENP3	ENSP00000314029	0.180607187	0.58509	0.40418	0.21522	0.3088	0.20005	0.59505
1750	RUVBL2	ENSP00000221413	0.18071045	0.57251	0.38652	0.20843	0.31781	0.19881	0.57704
1751	RUVBL1	ENSP00000318297	0.180813713	0.54778	0.36458	0.1898	0.29657	0.18326	0.56813
1752	TRRAP	ENSP00000347733	0.180916977	0.60565	0.39268	0.21607	0.34774	0.2022	0.54711
1753	TADA3	ENSP00000307684	0.18102024	0.6535	0.42493	0.23894	0.35513	0.19891	0.53097
1754	PRDM1	ENSP00000358092	0.181123503	0.69533	0.45675	0.26159	0.37864	0.21686	0.54339
1755	SRA1	ENSP00000337513	0.181226766	0.93908	0.66193	0.4044	0.43527	0.25498	0.56556
1756	PHF8	ENSP00000338868	0.181330029	0.92444	0.79744	0.53345	0.49353	0.2859	0.56544
1757	HIST2H2AC	ENSP00000332194	0.181433292	0.89522	0.80574	0.52388	0.47699	0.27127	0.55093
1758	SOX9	ENSP00000245479	0.181536555	0.89406	0.80112	0.50657	0.45185	0.2523	0.5417
1759	SRCAP	ENSP00000262518	0.181639818	0.89705	0.80263	0.50333	0.44553	0.25537	0.55122
1760	GTF2B	ENSP00000359531	0.181743081	0.99846	0.73743	0.42732	0.37583	0.23347	0.58518
1761	TBP	ENSP00000230354	0.181846345	0.99837	0.74681	0.43915	0.38556	0.24905	0.60304
1762	POLR1D	ENSP00000302478	0.181949608
1763		ENSP00000370191	0.182052871
1764	EDF1	ENSP00000224073	0.182156134	0.98587	0.78021	0.42678	0.33599	0.23767	0.63907
1765	MBIP	ENSP00000324444	0.182259397	0.94284	0.71653	0.35915	0.29301	0.21587	0.65172
1766	PAGR1	ENSP00000326519	0.18236266	0.98569	0.77414	0.40562	0.32259	0.23256	0.64376
1767	KDM6A	ENSP00000367203	0.182465923	0.93834	0.79406	0.37508	0.25963	0.17207	0.59923
1768	PAXIP1	ENSP00000384048	0.182569186	0.83289	0.91066	0.45091	0.26628	0.17771	0.60675
1769	KMT2B	ENSP00000222270	0.182672449	0.89455	0.86576	0.42586	0.26654	0.18863	0.6325
1770	KMT2C	ENSP00000262189	0.182775713	0.76315	0.9719	0.52464	0.26589	0.20379	0.66448
1771	ASH1L	ENSP00000376204	0.182878976	0.8018	0.99452	0.50322	0.26111	0.20276	0.6722
1772	IPO4	ENSP00000346453	0.182982239	0.79496	0.99519	0.44273	0.20068	0.16777	0.68389
1773	ASF1A	ENSP00000229595	0.183085502	0.82617	0.97261	0.42547	0.20487	0.17116	0.6876
1774	TLK2	ENSP00000275780	0.183188765	0.78343	0.99492	0.44963	0.20721	0.16561	0.66512
1775	PSIP1	ENSP00000370109	0.183292028	0.80835	0.97452	0.43494	0.20932	0.16452	0.65894
1776		ENSP00000278816	0.183395291	0.89536	0.90971	0.38441	0.19015	0.164	0.696
1777	CCDC101	ENSP00000316114	0.183498554	0.925	0.90473	0.37228	0.17528	0.16198	0.72884
1778	DR1	ENSP00000359290	0.183601817	0.89315	0.92042	0.37946	0.17925	0.16017	0.7075
1779	DRAP1	ENSP00000307850	0.183705081	0.79091	0.9711	0.48482	0.21562	0.1838	0.69987
1780	MEN1	ENSP00000337088	0.183808344	0.76292	0.93793	0.50178	0.21393	0.18472	0.7049
1781	KMT2D	ENSP00000301067	0.183911607	0.72765	0.91629	0.53842	0.22799	0.18289	0.67404
1782	ASH2L	ENSP00000340896	0.18401487	0.59682	0.78542	0.68509	0.2643	0.19243	0.63588
1783	WDR5	ENSP00000351446	0.184118133	0.63207	0.83283	0.62816	0.24851	0.17944	0.62989
1784	RBBP5	ENSP00000264515	0.184221396	0.56871	0.74981	0.71801	0.26525	0.19207	0.63796
1785	CHD8	ENSP00000406288	0.184324659	0.6419	0.84152	0.64092	0.25116	0.17651	0.62231
1786		ENSP00000352262	0.184427922
1787	RNF2	ENSP00000356480	0.184531186	0.68069	0.89551	0.57399	0.23633	0.16755	0.61829
1788	REV1	ENSP00000258428	0.184634449	0.66819	0.84341	0.59084	0.21517	0.17536	0.67379
1789	RAD18	ENSP00000264926	0.184737712	0.65806	0.85446	0.58704	0.21568	0.16328	0.63782
1790	POLN	ENSP00000372316	0.184840975	0.62197	0.82885	0.62967	0.23907	0.16814	0.61275
1791	POLI	ENSP00000217800	0.184944238	0.64162	0.83726	0.62035	0.22406	0.16296	0.62578
1792	CBX7	ENSP00000216133	0.185047501	0.68143	0.89559	0.60382	0.24707	0.16962	0.60516
1793	SCML2	ENSP00000251900	0.185150764	0.66359	0.8669	0.64466	0.2587	0.17995	0.61295
1794	CBX6	ENSP00000384490	0.185254027	0.6282	0.82539	0.65569	0.24499	0.1739	0.61904
1795	PCGF5	ENSP00000337500	0.18535729	0.69731	0.92867	0.59919	0.25041	0.16151	0.57183
1796	CBX8	ENSP00000269385	0.185460554	0.5255	0.73454	0.75008	0.26124	0.16818	0.57317
1797	PCGF2	ENSP00000354033	0.185563817	0.49201	0.69594	0.82204	0.28668	0.17765	0.56188
1798	PCGF3	ENSP00000354724	0.18566708	0.42109	0.60759	0.91123	0.29775	0.1832	0.56242
1799	AEBP2	ENSP00000381840	0.185770343	0.33929	0.51089	0.96978	0.31724	0.18472	0.54293
1800	EZH1	ENSP00000404658	0.185873606	0.31806	0.50194	0.94821	0.33046	0.17693	0.5066
1801	EED	ENSP00000263360	0.185976869	0.37081	0.57837	0.92483	0.30313	0.16281	0.50996
1802	EZH2	ENSP00000320147	0.186080132	0.33254	0.548	0.95336	0.30763	0.15415	0.48111
1803	SUZ12	ENSP00000316578	0.186183395	0.36884	0.59731	0.84875	0.2643	0.13563	0.48985
1804	JARID2	ENSP00000341280	0.186286658	0.42314	0.64776	0.76863	0.23985	0.13411	0.52473
1805	DPY30	ENSP00000295066	0.186389922	0.31319	0.48794	0.94957	0.25613	0.14593	0.53756
1806	CXXC1	ENSP00000390475	0.186493185	0.37445	0.56603	0.86337	0.238	0.13676	0.53764
1807	SETD1B	ENSP00000267197	0.186596448	0.33748	0.52618	0.92207	0.25424	0.13895	0.52172
1808	SETD1A	ENSP00000262519	0.186699711	0.28458	0.428	0.94498	0.27386	0.16426	0.5653
1809	BAP1	ENSP00000417132	0.186802974	0.24834	0.38176	0.8311	0.31319	0.17972	0.55114
1810	RING1	ENSP00000363787	0.186906237	0.2551	0.37991	0.82009	0.31012	0.18391	0.57123
1811	PCGF1	ENSP00000233630	0.1870095	0.27803	0.40791	0.90639	0.26819	0.16348	0.58048
1812	PCGF6	ENSP00000358862	0.187112763	0.29398	0.44242	0.93877	0.27774	0.16053	0.55512
1813		ENSP00000309482	0.187216026
1814	ASXL1	ENSP00000364839	0.18731929	0.27717	0.4302	0.9031	0.29937	0.16406	0.53547
1815	GTF3C5	ENSP00000361180	0.187422553	0.32617	0.4975	0.9798	0.29856	0.16255	0.53491
1816	GTF3C4	ENSP00000361219	0.187525816	0.28401	0.44496	0.87916	0.33813	0.17828	0.5231
1817	GTF3C3	ENSP00000263956	0.187629079	0.2956	0.48039	0.90737	0.34873	0.16955	0.48774
1818	GTF3C2	ENSP00000264720	0.187732342	0.30414	0.48944	0.92624	0.34756	0.17375	0.49824
1819	GTF3C1	ENSP00000348510	0.187835605	0.34343	0.5438	0.99406	0.32066	0.15972	0.49643
1820		ENSP00000251757	0.187938868	0.35536	0.5377	0.95995	0.28973	0.16007	0.53795
1821	CBX2	ENSP00000308750	0.188042131	0.27512	0.42212	0.86523	0.32914	0.18457	0.54738
1822	TP53I3	ENSP00000238721	0.188145395	0.30051	0.44758	0.92437	0.31658	0.18805	0.57385
1823		ENSP00000263583	0.188248658
1824	PPP1R13B	ENSP00000202556	0.188351921	0.32698	0.46303	0.99604	0.26607	0.17276	0.61129
1825	DCAF5	ENSP00000341351	0.188455184	0.25865	0.38245	0.87539	0.28369	0.17505	0.58711
1826	CRBN	ENSP00000231948	0.188558447	0.27199	0.39234	0.85986	0.29997	0.18922	0.60156
1827	DCAF12	ENSP00000355114	0.18866171	0.21576	0.31693	0.73113	0.33555	0.20937	0.60368
1828	DCAF17	ENSP00000364404	0.188764973	0.20677	0.29551	0.64783	0.36927	0.23612	0.61842
1829	DCAF8	ENSP00000318227	0.188868236	0.24369	0.3311	0.70471	0.35566	0.24231	0.65232
1830		ENSP00000228217	0.188971499
1831	SNAPC4	ENSP00000298532	0.189074763	0.35139	0.46949	0.97269	0.27291	0.18973	0.65369
1832	SNAPC5	ENSP00000319597	0.189178026	0.30839	0.41873	0.87741	0.29375	0.19803	0.64199
1833	SNAPC2	ENSP00000221573	0.189281289	0.23836	0.33532	0.7341	0.32228	0.20745	0.62179
1834	ZNF143	ENSP00000379847	0.189384552	0.23865	0.31963	0.75161	0.28565	0.20169	0.66519
1835	LZTS1	ENSP00000265801	0.189487815	0.19422	0.26902	0.68258	0.29544	0.20187	0.64648
1836	USF1	ENSP00000356999	0.189591078	0.2171	0.28998	0.76146	0.25771	0.18754	0.67304
1837	SUPT20H	ENSP00000218894	0.189694341	0.22003	0.29906	0.78247	0.24801	0.17612	0.65754
1838	DCAF6	ENSP00000356817	0.189797604	0.21333	0.30631	0.8266	0.23767	0.15763	0.61908
1839	DCAF16	ENSP00000371682	0.189900867	0.1978	0.26412	0.79143	0.21734	0.16342	0.67609
1840	DCAF4	ENSP00000351147	0.190004131	0.16935	0.22447	0.74114	0.20753	0.15962	0.68318
1841	DCAF11	ENSP00000323680	0.190107394	0.1405	0.19463	0.61693	0.26264	0.18648	0.65435
1842	USP12	ENSP00000282344	0.190210657	0.11307	0.15363	0.49733	0.29557	0.21383	0.66901
1843		ENSP00000393405	0.19031392
1844	PHLPP2	ENSP00000348611	0.190417183	0.09205	0.12764	0.41449	0.32717	0.22946	0.66118
1845	ATAD5	ENSP00000313171	0.190520446	0.08245	0.11528	0.41764	0.29889	0.20947	0.65412
1846	CLPB	ENSP00000294053	0.190623709	0.09369	0.12281	0.43782	0.28411	0.21563	0.69548
1847	CSN2	ENSP00000341030	0.190726972	0.12395	0.15862	0.55569	0.24687	0.19535	0.71119
1848	COPS7B	ENSP00000272995	0.190830235	0.11401	0.14893	0.51922	0.25371	0.19488	0.699
1849	CHM	ENSP00000350386	0.190933499	0.11071	0.14929	0.52901	0.24506	0.18145	0.67613
1850	GORASP1	ENSP00000313869	0.191036762	0.09623	0.12443	0.45402	0.25267	0.19711	0.70544
1851	GOLGA2	ENSP00000416097	0.191140025	0.09173	0.12631	0.43297	0.27711	0.19698	0.66868
1852	GTF3A	ENSP00000370532	0.191243288	0.0545	0.08007	0.28285	0.31459	0.20677	0.63344
1853	SSB	ENSP00000260956	0.191346551	0.06215	0.08577	0.32682	0.28687	0.20455	0.66975
1854	NFIX	ENSP00000353219	0.191449814	0.04867	0.06794	0.29271	0.27162	0.19203	0.66659
1855	INO80D	ENSP00000384198	0.191553077	0.04158	0.05683	0.25323	0.27502	0.19937	0.68221
1856	CSE1L	ENSP00000262982	0.19165634	0.03624	0.045	0.20266	0.28501	0.23015	0.74523
1857	RNF7	ENSP00000273480	0.191759604	0.02609	0.03295	0.16061	0.3007	0.23604	0.73293
1858	COPS8	ENSP00000346340	0.191862867	0.02747	0.03701	0.17768	0.31198	0.22731	0.69176
1859	GPS1	ENSP00000347251	0.19196613	0.02514	0.03285	0.16971	0.31289	0.2344	0.71178
1860	COPS4	ENSP00000264389	0.192069393	0.02831	0.03509	0.19426	0.28784	0.22853	0.74163
1861	COPS7A	ENSP00000229251	0.192172656	0.03273	0.03921	0.21655	0.27861	0.22958	0.76204
1862	DFFA	ENSP00000366237	0.192275919	0.01935	0.02395	0.14689	0.28721	0.22647	0.73092
1863	KPNA1	ENSP00000343701	0.192379182	0.01595	0.02105	0.12609	0.29427	0.21866	0.69773
1864	RAN	ENSP00000396127	0.192482445	0.00722	0.01001	0.06739	0.33148	0.22854	0.65839
1865	KPNB1	ENSP00000290158	0.192585708	0.00941	0.01317	0.08419	0.31436	0.21887	0.66659
1866	NUP133	ENSP00000261396	0.192688972	0.0125	0.01874	0.10626	0.3238	0.21127	0.63235
1867	NUP43	ENSP00000342262	0.192792235	0.01039	0.0156	0.08735	0.33995	0.22136	0.63446
1868	B9D2	ENSP00000243578	0.192895498	0.00846	0.01305	0.06195	0.40116	0.25546	0.62389
1869	AURKC	ENSP00000302898	0.192998761	0.00878	0.01462	0.06398	0.41895	0.24866	0.58754
1870	SCRIB	ENSP00000349486	0.193102024	0.00711	0.01257	0.05044	0.45459	0.25727	0.56259
1871	RCC1	ENSP00000362937	0.193205287	0.00702	0.01216	0.04811	0.46529	0.26874	0.57489
1872	IREB2	ENSP00000258886	0.19330855	0.00407	0.00658	0.02693	0.48498	0.29735	0.60863
1873	BMI1	ENSP00000365851	0.193411813	0.00465	0.00673	0.02981	0.46192	0.31192	0.66277
1874	RING1	ENSP00000396439	0.193515076
1875	PHC2	ENSP00000257118	0.19361834	0.00523	0.00771	0.03916	0.41536	0.27358	0.64335
1876	CBX4	ENSP00000269397	0.193721603	0.0042	0.00609	0.02192	0.49283	0.3409	0.67407
1877	EHMT1	ENSP00000417980	0.193824866	0.00978	0.013	0.05441	0.40395	0.30192	0.71267
1878	COPS3	ENSP00000268717	0.193928129	0.01875	0.02307	0.08703	0.37945	0.30899	0.76192
1879	USP19	ENSP00000381863	0.194031392	0.0211	0.02608	0.09906	0.36487	0.29675	0.76362
1880	DMWD	ENSP00000270223	0.194134655	0.02058	0.02411	0.0916	0.37449	0.32112	0.79436
1881	WDR20	ENSP00000335434	0.194237918	0.01417	0.01694	0.06589	0.39315	0.32846	0.78232
1882	USP46	ENSP00000407818	0.194341181	0.01503	0.02035	0.07219	0.40466	0.29907	0.71045
1883	WDR48	ENSP00000307491	0.194444444	0.01255	0.01961	0.05934	0.47557	0.30458	0.6325
1884	COPS5	ENSP00000350512	0.194547708	0.01465	0.02146	0.06442	0.46014	0.31494	0.66843
1885	COPS6	ENSP00000304102	0.194650971	0.00889	0.01293	0.03659	0.51124	0.35869	0.68758
1886	DCAF10	ENSP00000366953	0.194754234	0.01358	0.0191	0.05094	0.52589	0.377	0.69723
1887	DCAF7	ENSP00000308344	0.194857497	0.01498	0.02096	0.05084	0.55395	0.39812	0.69645
1888	TRPC4AP	ENSP00000252015	0.19496076	0.01572	0.02272	0.05111	0.57467	0.39987	0.67395
1889	DYRK1B	ENSP00000312789	0.195064023	0.02224	0.03127	0.07366	0.52382	0.36962	0.68191
1890	RANBP3	ENSP00000341483	0.195167286	0.02615	0.03734	0.0862	0.52399	0.36016	0.66536
1891	IPO11	ENSP00000386992	0.195270549	0.02685	0.0387	0.08756	0.52835	0.35805	0.65863
1892	TMPO	ENSP00000266732	0.195373813
1893	BAZ1A	ENSP00000353458	0.195477076	0.04417	0.06203	0.14665	0.45631	0.31056	0.66173
1894	CHRAC1	ENSP00000220913	0.195580339	0.04297	0.05987	0.13867	0.46405	0.31906	0.66644
1895	REV3L	ENSP00000351697	0.195683602	0.05918	0.07996	0.1914	0.4167	0.2943	0.67994
1896	CRCP	ENSP00000378736	0.195786865	0.08392	0.11164	0.25692	0.39988	0.28295	0.68203
1897	PTMA	ENSP00000344547	0.195890128	0.09091	0.11723	0.25837	0.41562	0.30521	0.70469
1898	KAT7	ENSP00000259021	0.195993391	0.08299	0.10353	0.20767	0.47015	0.36006	0.73359
1899	KPNA2	ENSP00000332455	0.196096654	0.05835	0.07115	0.13936	0.50051	0.39953	0.76131
1900	NUP160	ENSP00000367721	0.196199917	0.0604	0.06962	0.13204	0.50046	0.43092	0.80954
1901	NUP85	ENSP00000245544	0.196303181	0.05214	0.05957	0.10686	0.5264	0.45996	0.82142
1902	NUP107	ENSP00000229179	0.196406444	0.0616	0.06853	0.12494	0.50423	0.45594	0.84305
1903	NUP37	ENSP00000251074	0.196509707	0.07276	0.08243	0.15905	0.44174	0.39007	0.82071
1904	NSUN2	ENSP00000264670	0.19661297	0.06104	0.07184	0.13376	0.47596	0.3966	0.78671
1905		ENSP00000381897	0.196716233
1906	BRD1	ENSP00000216267	0.196819496	0.06357	0.07873	0.13214	0.55837	0.42633	0.73377
1907	BRPF1	ENSP00000373340	0.196922759	0.05259	0.07048	0.11319	0.59894	0.40954	0.66348
1908	ING5	ENSP00000322142	0.197026022	0.05928	0.08194	0.12799	0.61291	0.39501	0.62636
1909	KAT6B	ENSP00000287239	0.197129285	0.05892	0.08482	0.1205	0.69232	0.4205	0.5873
1910	KAT6A	ENSP00000265713	0.197232549	0.06218	0.09132	0.13562	0.65856	0.38802	0.57225
1911	INO80C	ENSP00000391457	0.197335812	0.06218	0.09132	0.13562	0.65856	0.38802	0.57225
1912	MCRS1	ENSP00000349640	0.197439075	0.05274	0.07665	0.12389	0.60907	0.37427	0.599
1913	KAT8	ENSP00000406037	0.197542338	0.08342	0.12053	0.19451	0.56605	0.33169	0.57306
1914	SETD7	ENSP00000274031	0.197645601	0.10107	0.14271	0.23535	0.53457	0.32093	0.58683
1915	ATXN1	ENSP00000244769	0.197748864	0.0932	0.13393	0.22043	0.54332	0.318	0.57418
1916	TMEM189-UBE2V1	ENSP00000344166	0.197852127	0.09933	0.1576	0.24415	0.58861	0.28776	0.4773
1917		ENSP00000420819	0.19795539
1918	RYBP	ENSP00000419494	0.198058653	0.11483	0.17675	0.25918	0.60781	0.29944	0.48199
1919	BRD2	ENSP00000410994	0.198161917
1920	PLOD2	ENSP00000282903	0.19826518	0.10395	0.161	0.21939	0.69614	0.34871	0.48307
1921	PLOD3	ENSP00000223127	0.198368443	0.10132	0.15868	0.21923	0.68384	0.3373	0.47136
1922	COLGALT1	ENSP00000252599	0.198471706	0.13108	0.21222	0.30777	0.61315	0.27341	0.43201
1923	SUV420H2	ENSP00000255613	0.198574969	0.10023	0.16973	0.23986	0.67144	0.29334	0.42044
1924	POLH	ENSP00000361310	0.198678232	0.08776	0.15197	0.2097	0.70205	0.30091	0.40831
1925	UBE2B	ENSP00000265339	0.198781495	0.09931	0.17751	0.2409	0.70437	0.27778	0.37489
1926	UBE2V1	ENSP00000340305	0.198884758	0.06817	0.13397	0.16784	0.80231	0.28492	0.32124
1927	USP15	ENSP00000258123	0.198988022	0.06719	0.13171	0.17078	0.76073	0.26042	0.31463
1928	STRAP	ENSP00000392270	0.199091285	0.06194	0.12564	0.15199	0.83478	0.2819	0.30242
1929	FKBP3	ENSP00000216330	0.199194548	0.06424	0.1279	0.15563	0.82731	0.28643	0.31131
1930	RNF40	ENSP00000325677	0.199297811	0.05044	0.10639	0.12515	0.86675	0.28117	0.28519
1931	INO80	ENSP00000355205	0.199401074	0.07922	0.16237	0.20051	0.80242	0.25199	0.2854
1932	INO80E	ENSP00000303977	0.199504337	0.09091	0.17504	0.21786	0.77544	0.25522	0.30634
1933	ACTR8	ENSP00000336842	0.1996076	0.09631	0.18392	0.19524	0.9658	0.33997	0.30014
1934	PFDN6	ENSP00000415678	0.199710863
1935	PFDN6	ENSP00000412319	0.199814126
1936	PFDN6	ENSP00000363734	0.19991739	0.0681	0.13521	0.12945	0.90775	0.39405	0.28758
1937	SETD8	ENSP00000332995	0.200020653	0.06018	0.12157	0.10978	0.83844	0.42408	0.27713
1938	ANXA2	ENSP00000346032	0.200123916	0.04266	0.09516	0.08008	0.76699	0.42274	0.24366
1939	GUCA1B	ENSP00000230361	0.200227179	0.03849	0.08762	0.07147	0.73827	0.44005	0.24113
1940	GUCA1C	ENSP00000261047	0.200330442	0.04211	0.09866	0.09143	0.87674	0.33862	0.22689
1941	GUCA1A	ENSP00000053469	0.200433705	0.05426	0.12331	0.11875	0.91738	0.31565	0.22445
1942	CNGA4	ENSP00000369268	0.200536968	0.07618	0.15987	0.16567	0.99557	0.30822	0.25784
1943	CNGA3	ENSP00000272602	0.200640231	0.0788	0.16519	0.17358	0.97968	0.3096	0.26877
1944	EMD	ENSP00000358857	0.200743494	0.074	0.15589	0.15412	0.94649	0.34857	0.2701
1945	IGF2BP1	ENSP00000290341	0.200846758	0.06384	0.13537	0.12867	0.90125	0.38092	0.27754
1946	EP400	ENSP00000374213	0.200950021	0.04973	0.11132	0.10473	0.89121	0.3745	0.26486
1947	TMEFF2	ENSP00000272771	0.201053284	0.05071	0.10535	0.09509	0.84451	0.43702	0.29124
1948	TAOK2	ENSP00000310094	0.201156547	0.05154	0.10429	0.09225	0.82172	0.47229	0.3068
1949	TAOK3	ENSP00000376317	0.20125981	0.08625	0.17795	0.17576	0.93541	0.38448	0.28452
1950	INO80B	ENSP00000233331	0.201363073	0.07863	0.16317	0.15632	0.89828	0.41764	0.29017
1951		ENSP00000344343	0.201466336
1952	ACTR5	ENSP00000243903	0.201569599	0.06643	0.15636	0.15531	0.93668	0.34184	0.24619
1953	NFRKB	ENSP00000400476	0.201672863	0.04181	0.10807	0.10344	0.89689	0.36098	0.24525
1954	TXNL1	ENSP00000217515	0.201776126	0.03021	0.08192	0.07876	0.90268	0.35754	0.24547
1955	HAT1	ENSP00000264108	0.201879389	0.0318	0.08427	0.07909	0.88185	0.37923	0.25434
1956	HIST2H3C	ENSP00000358154	0.201982652	0.02995	0.07597	0.07858	0.96707	0.36023	0.28001
1957	ING3	ENSP00000320566	0.202085915	0.03005	0.07572	0.08109	0.99547	0.34477	0.27554
1958	EPC1	ENSP00000263062	0.202189178	0.02053	0.05458	0.06184	0.96298	0.32264	0.27457
1959	BRD8	ENSP00000254900	0.202292441	0.01774	0.05195	0.05921	0.96182	0.29253	0.2465
1960	MEAF6	ENSP00000362166	0.202395704	0.02638	0.07056	0.08637	0.89779	0.28305	0.26972
1961	PHF17	ENSP00000226319	0.202498967	0.02823	0.07564	0.09445	0.87686	0.26753	0.26385
1962		ENSP00000222301	0.202602231
1963	SYNE3	ENSP00000334308	0.202705494	0.04193	0.09907	0.12234	0.86161	0.27712	0.27772
1964	POT1	ENSP00000350249	0.202808757	0.03397	0.08175	0.08947	0.97206	0.31939	0.26512
1965	TINF2	ENSP00000267415	0.20291202	0.02892	0.07969	0.08541	0.99054	0.27486	0.21917
1966	FBXO30	ENSP00000237281	0.203015283	0.0332	0.09329	0.10959	0.90424	0.22933	0.20999
1967	FBXW5	ENSP00000313034	0.203118546	0.02497	0.07309	0.08422	0.92959	0.24314	0.21555
1968	SARS2	ENSP00000221431	0.203221809	0.02328	0.06772	0.07727	0.93823	0.25267	0.22225
1969	FBXL5	ENSP00000344866	0.203325072	0.0155	0.04813	0.05359	0.96687	0.26669	0.224
1970	FBXO2	ENSP00000346240	0.203428335	0.01026	0.03444	0.03529	0.96617	0.29141	0.22177
1971	UBE2M	ENSP00000253023	0.203531599	0.00858	0.02792	0.02709	0.9324	0.32202	0.23529
1972	UBA3	ENSP00000354340	0.203634862	0.00595	0.01986	0.01545	0.77574	0.40899	0.23281
1973	NAE1	ENSP00000290810	0.203738125	0.00792	0.02506	0.01972	0.77456	0.41776	0.24046
1974	RDH14	ENSP00000370648	0.203841388	0.00646	0.02035	0.01489	0.72972	0.46403	0.25405
1975	CHD7	ENSP00000392028	0.203944651	0.00892	0.02725	0.02008	0.72157	0.46694	0.25284
1976	SETDB1	ENSP00000357965	0.204047914	0.00567	0.01843	0.01117	0.59416	0.53684	0.23734
1977	CARD16	ENSP00000364858	0.204151177	0.00453	0.01612	0.00931	0.56982	0.5209	0.21891
1978	HIST1H4L	ENSP00000348258	0.20425444	0.0047	0.01594	0.00909	0.55664	0.54533	0.22346
1979	HIST1H4A	ENSP00000352980	0.204357703	0.00633	0.01919	0.01168	0.58292	0.55654	0.2446
1980	HIST1H3A	ENSP00000350275	0.204460967	0.00546	0.01688	0.00955	0.53864	0.59449	0.2452
1981	HIST3H3	ENSP00000355657	0.20456423	0.00427	0.01424	0.00767	0.51745	0.58511	0.23156
1982	HIST4H4	ENSP00000350767	0.204667493	0.00597	0.02034	0.01185	0.5511	0.51956	0.21406
1983	MSH5	ENSP00000364894	0.204770756	0.01176	0.0367	0.02167	0.508	0.52634	0.19599
1984	KIFC1	ENSP00000393963	0.204874019	0.01038	0.03639	0.01804	0.38673	0.56471	0.15869
1985	PPM1D	ENSP00000306682	0.204977282	0.00998	0.0355	0.01777	0.39835	0.55462	0.16194
1986	IRF2BPL	ENSP00000238647	0.205080545	0.00802	0.02795	0.01462	0.44495	0.55057	0.18184
1987	UBE2A	ENSP00000360613	0.205183808	0.00635	0.02319	0.01194	0.44193	0.53526	0.17396
1988	RNF20	ENSP00000373772	0.205287072	0.00624	0.02298	0.01109	0.39028	0.56674	0.16785
1989	COPS2	ENSP00000299259	0.205390335	0.00364	0.01461	0.00741	0.46406	0.51264	0.18042
1990	FBXO11	ENSP00000323822	0.205493598	0.00195	0.00848	0.00378	0.42349	0.56315	0.18905
1991		ENSP00000345532	0.205596861
1992	DONSON	ENSP00000307143	0.205700124	0.00107	0.00526	0.00211	0.39282	0.56635	0.17416
1993	ZEB1	ENSP00000319248	0.205803387	0.0011	0.00574	0.00249	0.44871	0.49636	0.16735
1994	EHMT2	ENSP00000397323	0.20590665
1995	CBX1	ENSP00000225603	0.206009913	0.00393	0.01649	0.00896	0.5146	0.46066	0.17698
1996	MBD1	ENSP00000269468	0.206113176	0.00625	0.02283	0.01504	0.63084	0.41594	0.19985
1997	HIST1H3H	ENSP00000358160	0.20621644	0.00706	0.02613	0.01706	0.61717	0.41023	0.19017
1998	ATF7IP	ENSP00000261168	0.206319703	0.00772	0.02801	0.0194	0.66264	0.39103	0.19602
[truncated: 7,687 more rows]
