# Supplementary material for: Reproducibility enhancement and differential expression of non predefined functional gene sets in human genome
Source: BMC Genomics. 2014 Dec 24;15(1):1181. doi: 10.1186/1471-2164-15-1181 (PMC4326474; doi:10.1186/1471-2164-15-1181)
Supplement: Supplementary file 3 — Additional file 3: DifferentiallyExpressedGeneSets.txt: a text file with the genes in each differentially expressed set for each comparison between pairs of conditions. (TXT 593 KB) [file 12864_2014_6993_MOESM3_ESM.txt]

N9a, F and D5 vs Rho: 0.312--0.322
Gene Name	Ensembl Protein ID	Gene Position	D5 vs Rho	F vs Rho	N9a Vs Rho
CHD4	ENSP00000349508	0.303800083	0.14263	0.41162	0.80857
MTA2	ENSP00000278823	0.303903346	0.12236	0.45551	0.94796
E2F2	ENSP00000355249	0.304006609	0.10116	0.57005	0.89266
E2F3	ENSP00000262904	0.304109872	0.04949	0.75027	0.53706
NCL	ENSP00000318195	0.304213135	0.06291	0.75787	0.58594
TERT	ENSP00000309572	0.304316398	0.07068	0.70339	0.71479
PTGES3	ENSP00000262033	0.304419661	0.07009	0.69387	0.62236
VBP1	ENSP00000286428	0.304522924	0.05895	0.71	0.49313
UBE3A	ENSP00000381045	0.304626188	0.04866	0.75938	0.41556
ING1	ENSP00000364929	0.304729451	0.05316	0.78301	0.46899
E4F1	ENSP00000301727	0.304832714	0.13361	0.5157	0.88426
TRIM24	ENSP00000340507	0.304935977	0.13397	0.56984	0.93145
BCL11B	ENSP00000349723	0.30503924	0.11693	0.67266	0.80198
KDM1A	ENSP00000349049	0.305142503	0.1427	0.56271	0.91297
RCOR1	ENSP00000262241	0.305245766	0.22666	0.42603	0.81049
SIN3B	ENSP00000369131	0.305349029	0.12075	0.59361	0.86798
SAP18	ENSP00000371973	0.305452292	0.09203	0.76016	0.69958
MTA1	ENSP00000333633	0.305555556	0.08724	0.75382	0.61113
BHLHE40	ENSP00000256495	0.305658819	0.0917	0.68307	0.69375
BHLHE41	ENSP00000242728	0.305762082	0.09168	0.67631	0.69976
MBD3	ENSP00000156825	0.305865345	0.06829	0.78264	0.49706
PHF21A	ENSP00000398824	0.305968608	0.04672	0.96952	0.35938
ZNF217	ENSP00000304308	0.306071871	0.0358	0.94284	0.27607
HDAC11	ENSP00000295757	0.306175134	0.04293	0.988	0.34102
PHF12	ENSP00000329933	0.306278397	0.05008	0.98735	0.41501
HDAC9	ENSP00000408617	0.306381661	0.0625	0.88505	0.48287
KIF26A	ENSP00000388241	0.306484924	0.09435	0.63812	0.77956
DCTN2	ENSP00000408910	0.306588187	0.10864	0.63641	0.78371
DCTN1	ENSP00000354791	0.30669145	0.07966	0.79765	0.5907
DCTN4	ENSP00000414906	0.306794713	0.07413	0.85604	0.54604
GSC	ENSP00000238558	0.306897976	0.08179	0.85682	0.61341
AATF	ENSP00000225402	0.307001239	0.07409	0.93582	0.57003
PHB	ENSP00000300408	0.307104502	0.0699	0.99758	0.50333
REST	ENSP00000311816	0.307207765	0.10009	0.98998	0.55875
UBE2K	ENSP00000261427	0.307311029	0.04176	0.68945	0.26527
SUMO1	ENSP00000376076	0.307414292	0.02735	0.49745	0.19987
DAXX	ENSP00000266000	0.307517555	0.03007	0.52601	0.27991
SENP2	ENSP00000296257	0.307620818	0.03542	0.60616	0.34136
TDG	ENSP00000376611	0.307724081	0.02053	0.52264	0.24758
GCM1	ENSP00000259803	0.307827344	0.00792	0.32456	0.11287
USP2	ENSP00000260187	0.307930607	0.00253	0.12642	0.02385
BIRC7	ENSP00000217169	0.30803387	0.00117	0.05675	0.0084
APPL1	ENSP00000288266	0.308137133	7.18E-04	0.02126	0.00343
MXD1	ENSP00000264444	0.308240397	5.33E-04	0.01482	0.00238
CTBP1	ENSP00000290921	0.30834366	9.04E-04	0.0312	0.00578
CTBP2	ENSP00000311825	0.308446923	0.00164	0.06036	0.01936
TOP2B	ENSP00000396704	0.308550186	0.00103	0.04841	0.00829
ACTR1A	ENSP00000358921	0.308653449	7.87E-04	0.05692	0.0083
MECOM	ENSP00000417899	0.308756712	7.28E-04	0.04214	0.00588
ZEB2	ENSP00000302501	0.308859975	3.45E-04	0.01989	0.00155
MARK1	ENSP00000355884	0.308963238	3.13E-04	0.01715	0.0011
MARK3	ENSP00000411397	0.309066501	2.56E-04	0.01229	4.59E-04
NLRC4	ENSP00000354159	0.309169765	1.47E-04	0.00576	1.17E-04
HR	ENSP00000370826	0.309273028	1.09E-04	0.00474	1.41E-04
	ENSP00000353806	0.309376291
MEFV	ENSP00000219596	0.309479554	9.31E-05	0.00538	1.15E-04
PYCARD	ENSP00000247470	0.309582817	6.03E-05	0.00335	3.56E-05
NLRP1	ENSP00000269280	0.30968608	9.32E-05	0.00474	5.20E-05
SAP30	ENSP00000296504	0.309789343	7.67E-05	0.00298	5.00E-05
SIN3A	ENSP00000353622	0.309892606	1.07E-04	0.00477	1.07E-04
HDAC1	ENSP00000362649	0.30999587	1.06E-04	0.00386	1.05E-04
HDAC2	ENSP00000381331	0.310099133	2.30E-04	0.00972	4.90E-04
HDAC8	ENSP00000362674	0.310202396	2.03E-04	0.00872	5.02E-04
HDAC10	ENSP00000216271	0.310305659	1.88E-04	0.00946	5.65E-04
ETV4	ENSP00000321835	0.310408922	2.20E-04	0.01549	6.74E-04
	ENSP00000338160	0.310512185	2.18E-04	0.01345	6.98E-04
HSP90AB1	ENSP00000325875	0.310615448	2.87E-04	0.01747	0.00195
	ENSP00000368347	0.310718711
PKMYT1	ENSP00000262300	0.310821974	4.58E-04	0.03344	0.00631
PHB2	ENSP00000382362	0.310925238	8.25E-04	0.07494	0.0156
TRIM59	ENSP00000311219	0.311028501	2.95E-04	0.02226	0.00106
LCOR	ENSP00000348298	0.311131764	1.41E-04	0.01113	2.18E-04
SMEK2	ENSP00000339769	0.311235027	1.90E-04	0.01579	2.96E-04
SMEK1	ENSP00000337125	0.31133829	1.47E-04	0.01054	1.86E-04
KRT4	ENSP00000293774	0.311441553	2.22E-04	0.02904	7.73E-04
CDK5RAP3	ENSP00000344683	0.311544816	1.77E-04	0.02358	5.65E-04
USP21	ENSP00000289865	0.311648079	2.57E-04	0.03304	0.00124
USP16	ENSP00000334808	0.311751342	1.66E-04	0.02193	5.01E-04
MARK2	ENSP00000389184	0.311854606	1.19E-04	0.01477	2.27E-04
MARK4	ENSP00000300843	0.311957869	1.01E-04	0.01123	1.32E-04
PFDN5	ENSP00000334188	0.312061132	8.42E-05	0.01026	1.08E-04
PFDN2	ENSP00000356989	0.312164395	7.84E-05	0.00752	9.04E-05
PPP2R5E	ENSP00000337641	0.312267658	6.58E-05	0.01017	9.81E-05
PPP2R5B	ENSP00000164133	0.312370921	1.29E-04	0.02708	4.73E-04
SLMAP	ENSP00000295951	0.312474184	1.02E-04	0.02669	4.04E-04
FGFR1OP2	ENSP00000229395	0.312577447	6.02E-05	0.01338	1.83E-04
STRIP1	ENSP00000358810	0.312680711	4.97E-05	0.00993	1.70E-04
STRN4	ENSP00000375777	0.312783974	3.49E-05	0.00722	1.11E-04
MOB4	ENSP00000315702	0.312887237	4.26E-05	0.00995	1.86E-04
STRN	ENSP00000263918	0.3129905	2.84E-05	0.00487	1.00E-04
STRN3	ENSP00000350071	0.313093763	5.27E-05	0.007	2.14E-04
STK24	ENSP00000365730	0.313197026	8.99E-05	0.0108	4.93E-04
STK25	ENSP00000325748	0.313300289	3.15E-05	0.00342	8.07E-05
STRIP2	ENSP00000249344	0.313403552	5.11E-05	0.00645	1.62E-04
	ENSP00000331291	0.313506815
TUBB4A	ENSP00000264071	0.313610079	4.07E-05	0.00499	1.42E-04
TUBB6	ENSP00000318697	0.313713342	2.98E-05	0.00319	8.39E-05
TUBB1	ENSP00000217133	0.313816605	2.89E-05	0.00341	6.01E-05
PFDN4	ENSP00000360473	0.313919868	1.50E-05	0.00142	2.15E-05
PFDN1	ENSP00000261813	0.314023131	8.90E-06	3.67E-04	5.38E-06
PPP4C	ENSP00000279387	0.314126394	7.45E-06	1.09E-04	1.68E-06
PPP2R4	ENSP00000351885	0.314229657	1.21E-05	2.72E-04	4.63E-06
CCNG1	ENSP00000344635	0.31433292	5.64E-06	7.29E-05	1.06E-06
RUNX1T1	ENSP00000265814	0.314436183	4.46E-06	3.78E-05	5.45E-07
PRKAR2B	ENSP00000265717	0.314539447	9.23E-06	1.02E-04	2.19E-06
AKAP9	ENSP00000348573	0.31464271	8.37E-06	8.87E-05	2.58E-06
CDC25C	ENSP00000321656	0.314745973	4.88E-06	5.25E-05	1.75E-06
PPP1CC	ENSP00000335084	0.314849236	3.39E-06	2.66E-05	1.00E-06
SEC13	ENSP00000312122	0.314952499	2.91E-06	1.99E-05	8.95E-07
MECP2	ENSP00000395535	0.315055762	3.31E-06	1.95E-05	7.28E-07
TFAP2A	ENSP00000368924	0.315159025	2.51E-06	1.68E-05	6.75E-07
PLK3	ENSP00000361275	0.315262288	3.57E-06	2.42E-05	1.55E-06
PPP5C	ENSP00000012443	0.315365551	3.15E-06	2.57E-05	2.30E-06
DOCK5	ENSP00000276440	0.315468815	3.45E-06	2.64E-05	1.60E-06
RPS6KB2	ENSP00000308413	0.315572078	4.96E-06	4.34E-05	3.99E-06
TBC1D4	ENSP00000366863	0.315675341	4.40E-06	3.96E-05	4.19E-06
LNPEP	ENSP00000231368	0.315778604	8.37E-06	1.02E-04	1.07E-05
AXIN1	ENSP00000262320	0.315881867	8.64E-06	8.53E-05	9.68E-06
AXIN2	ENSP00000302625	0.31598513	1.52E-05	1.75E-04	1.92E-05
PPP2R5D	ENSP00000417963	0.316088393	8.61E-06	1.43E-04	1.38E-05
HSPA1A	ENSP00000364802	0.316191656	5.90E-06	8.76E-05	1.01E-05
HSPA4	ENSP00000302961	0.31629492	1.02E-05	1.87E-04	1.87E-05
ABCG2	ENSP00000237612	0.316398183	1.74E-05	2.69E-04	3.79E-05
ABCB1	ENSP00000265724	0.316501446	1.96E-05	3.39E-04	3.84E-05
AIFM1	ENSP00000287295	0.316604709	1.89E-05	2.46E-04	2.57E-05
UBE2D1	ENSP00000363019	0.316707972	1.22E-05	1.75E-04	1.77E-05
NOD2	ENSP00000300589	0.316811235	9.31E-06	1.23E-04	6.37E-06
RASSF2	ENSP00000368684	0.316914498	3.23E-06	3.27E-05	1.51E-06
RASSF1	ENSP00000349547	0.317017761	4.75E-06	5.81E-05	2.83E-06
LGALS1	ENSP00000215909	0.317121024	5.53E-06	5.48E-05	2.39E-06
ZBTB7A	ENSP00000323670	0.317224288	6.31E-06	8.42E-05	5.62E-06
ZBTB16	ENSP00000338157	0.317327551	7.41E-06	1.21E-04	1.36E-05
SPI1	ENSP00000227163	0.317430814	1.01E-05	1.52E-04	2.20E-05
BCL6	ENSP00000232014	0.317534077	1.30E-05	1.67E-04	2.42E-05
	ENSP00000385360	0.31763734
HMGA1	ENSP00000308227	0.317740603	1.15E-05	1.31E-04	8.34E-06
KLF1	ENSP00000264834	0.317843866	1.04E-05	9.45E-05	5.23E-06
CCT4	ENSP00000377958	0.317947129	1.65E-05	1.75E-04	1.36E-05
CCT7	ENSP00000258091	0.318050392	1.80E-05	1.49E-04	4.79E-06
CCT6A	ENSP00000275603	0.318153656	1.47E-05	8.27E-05	1.31E-06
CCT2	ENSP00000299300	0.318256919	1.59E-05	5.32E-05	8.47E-07
TCP1	ENSP00000317334	0.318360182	2.13E-05	7.46E-05	1.18E-06
CCT3	ENSP00000357244	0.318463445	1.68E-05	5.73E-05	1.01E-06
CCT8	ENSP00000286788	0.318566708	1.54E-05	4.32E-05	7.43E-07
CCT5	ENSP00000280326	0.318669971	2.74E-05	1.00E-04	2.38E-06
	ENSP00000338141	0.318773234
STK3	ENSP00000390500	0.318876497	2.87E-05	7.80E-05	2.35E-06
MST4	ENSP00000377867	0.31897976	2.02E-05	3.30E-05	8.66E-07
CBFA2T2	ENSP00000262653	0.319083024	2.41E-05	3.76E-05	1.19E-06
CBFA2T3	ENSP00000268679	0.319186287	2.99E-05	7.81E-05	2.25E-06
SLC11A1	ENSP00000233202	0.31928955	3.80E-05	1.05E-04	2.97E-06
NHLRC1	ENSP00000345464	0.319392813	5.46E-05	1.77E-04	6.76E-06
EPM2A	ENSP00000356489	0.319496076	4.49E-05	9.13E-05	3.05E-06
TGIF2	ENSP00000362979	0.319599339	3.45E-05	6.34E-05	1.76E-06
TGIF1	ENSP00000327959	0.319702602	4.21E-05	1.18E-04	3.73E-06
HDAC6	ENSP00000334061	0.319805865	4.20E-05	1.23E-04	4.22E-06
ING2	ENSP00000307183	0.319909129	3.22E-05	5.99E-05	2.07E-06
TP73	ENSP00000367545	0.320012392	4.33E-05	7.73E-05	2.31E-06
HIC1	ENSP00000314080	0.320115655	1.96E-05	3.95E-05	1.57E-06
RUNX1	ENSP00000300305	0.320218918	1.69E-05	3.79E-05	1.38E-06
	ENSP00000224112	0.320322181
GATA2	ENSP00000345681	0.320425444	3.30E-05	1.25E-04	7.70E-06
LMO1	ENSP00000338207	0.320528707	3.08E-05	8.18E-05	5.73E-06
CTTNBP2	ENSP00000160373	0.32063197	1.89E-05	4.63E-05	2.82E-06
CTTNBP2NL	ENSP00000271277	0.320735233	3.93E-05	9.51E-05	3.55E-06
TFE3	ENSP00000314129	0.320838497	3.04E-05	6.37E-05	2.26E-06
SULT2A1	ENSP00000222002	0.32094176	2.78E-05	6.24E-05	2.23E-06
FABP1	ENSP00000295834	0.321045023	3.52E-05	6.82E-05	2.76E-06
CHMP2B	ENSP00000263780	0.321148286	2.85E-05	5.90E-05	3.36E-06
SNF8	ENSP00000290330	0.321251549	2.66E-05	7.44E-05	3.63E-06
VPS36	ENSP00000367299	0.321354812	2.07E-05	7.48E-05	3.71E-06
VPS37C	ENSP00000301765	0.321458075	1.92E-05	7.15E-05	2.46E-06
VPS28	ENSP00000366565	0.321561338	1.43E-05	5.44E-05	1.84E-06
VPS37B	ENSP00000267202	0.321664601	9.97E-06	3.77E-05	1.78E-06
VPS37A	ENSP00000318629	0.321767865	1.37E-05	5.30E-05	2.07E-06
VPS37D	ENSP00000320416	0.321871128	1.57E-05	7.72E-05	3.55E-06
VPS25	ENSP00000253794	0.321974391	1.59E-05	6.80E-05	2.57E-06
CHMP5	ENSP00000223500	0.322077654	3.80E-05	2.17E-04	6.16E-06
CHMP7	ENSP00000324491	0.322180917	3.15E-05	1.55E-04	5.47E-06
CHMP6	ENSP00000317468	0.32228418	1.84E-05	8.74E-05	1.90E-06
CHMP4C	ENSP00000297265	0.322387443	2.00E-05	1.22E-04	2.52E-06
CHMP4A	ENSP00000324205	0.322490706	1.99E-05	1.53E-04	4.01E-06
CHMP4B	ENSP00000217402	0.322593969	2.61E-05	2.49E-04	6.23E-06
OTUD5	ENSP00000156084	0.322697233	1.99E-05	1.74E-04	5.11E-06
RARRES3	ENSP00000255688	0.322800496	3.25E-05	2.38E-04	5.35E-06
BROX	ENSP00000343742	0.322903759	3.62E-05	3.44E-04	4.53E-06
	ENSP00000388672	0.323007022
MVB12A	ENSP00000324810	0.323110285	3.00E-05	2.84E-04	3.23E-06
MVB12B	ENSP00000354772	0.323213548	3.78E-05	4.28E-04	4.23E-06
PTPN23	ENSP00000265562	0.323316811	1.06E-04	0.0016	1.80E-05
HMGB1	ENSP00000343040	0.323420074	8.37E-05	0.00131	8.60E-06
SERPINI1	ENSP00000295777	0.323523338	9.85E-05	0.00171	3.19E-05
RILP	ENSP00000301336	0.323626601	8.56E-05	0.00206	2.17E-05
DCTN6	ENSP00000221114	0.323729864	1.31E-04	0.00321	5.25E-05
DYNC1I1	ENSP00000320130	0.323833127	8.15E-05	0.0023	3.79E-05
DYNC1LI2	ENSP00000258198	0.32393639	1.17E-04	0.00394	1.06E-04
DYNC2H1	ENSP00000381167	0.324039653	1.19E-04	0.00451	8.06E-05
DCTN5	ENSP00000300087	0.324142916	7.93E-05	0.00295	4.08E-05
PTP4A1	ENSP00000359685	0.324246179	6.47E-05	0.00182	4.16E-05
SNAI1	ENSP00000244050	0.324349442	6.55E-05	0.00164	2.92E-05
ID1	ENSP00000365280	0.324452706	8.31E-05	0.00206	2.90E-05
SKI	ENSP00000367797	0.324555969	2.11E-04	0.00673	8.06E-05
TRIM33	ENSP00000351250	0.324659232	2.16E-04	0.00744	7.86E-05
TUBB2A	ENSP00000369703	0.324762495	2.56E-04	0.00958	1.21E-04
TUBA1B	ENSP00000336799	0.324865758	4.83E-04	0.01886	2.55E-04
TUBA3E	ENSP00000318197	0.324969021	5.08E-04	0.02072	2.98E-04
TUBAL3	ENSP00000369784	0.325072284	0.00135	0.05001	8.83E-04
TUBA4A	ENSP00000248437	0.325175547	0.00238	0.06542	0.00181
TUBA3C	ENSP00000382982	0.32527881	0.00568	0.10513	0.00359
TUBA1C	ENSP00000301072	0.325382074	0.00889	0.16276	0.00644
TUBA1A	ENSP00000301071	0.325485337	0.01276	0.23023	0.00914
TAL1	ENSP00000294339	0.3255886	0.01292	0.23578	0.01004
GATA1	ENSP00000365858	0.325691863	0.01606	0.26389	0.01354
ZFPM1	ENSP00000326630	0.325795126	0.01985	0.26589	0.01564
CA1	ENSP00000256119	0.325898389	0.03319	0.35849	0.02822
ZFPM2	ENSP00000384179	0.326001652	0.02334	0.30169	0.01905
GATA4	ENSP00000334458	0.326104915	0.01707	0.22027	0.01313
GATA6	ENSP00000269216	0.326208178	0.0233	0.26602	0.02093
PPP4R2	ENSP00000349124	0.326311442	0.0144	0.21509	0.01199
WDR82	ENSP00000296490	0.326414705	0.01354	0.21727	0.01053
NCOA6	ENSP00000351894	0.326517968	0.00573	0.11855	0.00339
TGS1	ENSP00000260129	0.326621231	0.00382	0.09028	0.00228
TBL1XR1	ENSP00000405574	0.326724494	0.00302	0.07084	0.0017
HDAC3	ENSP00000302967	0.326827757	0.00407	0.09348	0.00226
NCOR1	ENSP00000268712	0.32693102	0.00333	0.07806	0.00175
SKIL	ENSP00000259119	0.327034283	0.00248	0.05971	0.00111
SUFU	ENSP00000358918	0.327137547	0.00334	0.06984	0.00129
STK36	ENSP00000295709	0.32724081	0.00263	0.03473	9.81E-04
POU1F1	ENSP00000342931	0.327344073	0.0017	0.02049	5.82E-04
MGRN1	ENSP00000262370	0.327447336	6.71E-04	0.00746	1.72E-04
SMYD2	ENSP00000355924	0.327550599	6.73E-04	0.00797	1.70E-04
VTA1	ENSP00000356602	0.327653862	7.73E-04	0.00869	2.65E-04
VPS4B	ENSP00000238497	0.327757125	8.88E-04	0.00934	2.70E-04
VPS4A	ENSP00000254950	0.327860388	5.82E-04	0.00566	2.33E-04
ERBB2IP	ENSP00000370330	0.327963651	7.53E-04	0.00804	2.36E-04
HSP90AA1	ENSP00000335153	0.328066915	4.21E-04	0.00333	9.17E-05
STUB1	ENSP00000219548	0.328170178	4.70E-04	0.00365	9.46E-05
PARK7	ENSP00000340278	0.328273441	5.69E-04	0.00452	8.65E-05
UCHL1	ENSP00000284440	0.328376704	5.23E-04	0.00338	7.87E-05
SP3	ENSP00000310301	0.328479967	7.09E-04	0.00492	1.23E-04
SP1	ENSP00000329357	0.32858323	6.02E-04	0.00383	9.15E-05
MYC	ENSP00000367207	0.328686493	6.02E-04	0.00383	9.15E-05
MAX	ENSP00000351490	0.328789756	5.80E-04	0.00485	7.39E-05
ZBTB17	ENSP00000364895	0.328893019	7.67E-04	0.00688	1.36E-04
TICRR	ENSP00000268138	0.328996283	7.62E-04	0.007	1.65E-04
PIGQ	ENSP00000026218	0.329099546	4.72E-04	0.00388	9.22E-05
TSG101	ENSP00000251968	0.329202809	0.00111	0.01184	3.04E-04
CHMP3	ENSP00000263856	0.329306072	0.00127	0.01424	5.36E-04
CHMP2A	ENSP00000310440	0.329409335	0.00124	0.01301	4.63E-04
RNF111	ENSP00000288199	0.329512598	0.00106	0.01056	3.56E-04
HDAC5	ENSP00000225983	0.329615861	0.00215	0.02296	9.36E-04
HDAC4	ENSP00000264606	0.329719124	0.00176	0.02246	5.12E-04
CBY1	ENSP00000216029	0.329822387	0.00173	0.02337	5.06E-04
PIN1	ENSP00000247970	0.329925651	0.00235	0.02911	5.10E-04
SPEN	ENSP00000364912	0.330028914	0.00133	0.0169	2.63E-04
HEY1	ENSP00000338272	0.330132177	0.00104	0.01225	2.07E-04
TCF3	ENSP00000262965	0.33023544	0.0014	0.0164	3.11E-04
TCF12	ENSP00000331057	0.330338703	0.00503	0.06111	0.00122
SMARCD2	ENSP00000392617	0.330441966	0.00798	0.08278	0.0021
N9a, F and D5 vs Rho: 0.3697-0.381
Gene Name	Ensembl Protein ID	Gene Position	D5 vs Rho	F vs Rho	N9a Vs Rho
MEF2A	ENSP00000346389	0.361317637	0.00107	0.01516	0.00448
MEF2C	ENSP00000396219	0.361420901	9.01E-04	0.0127	0.00414
MEF2D	ENSP00000271555	0.361524164	8.96E-04	0.01189	0.00408
THEM4	ENSP00000357804	0.361627427	5.30E-04	0.00775	0.00332
TRIB3	ENSP00000217233	0.36173069	5.46E-04	0.00866	0.00333
PEX11A	ENSP00000300056	0.361833953	5.82E-04	0.00847	0.00327
ANGPTL4	ENSP00000301455	0.361937216	7.14E-04	0.01143	0.00537
MED19	ENSP00000337340	0.362040479	7.47E-04	0.01257	0.00691
MED10	ENSP00000255764	0.362143742	1.01E-04	3.78E-04	5.30E-04
MED9	ENSP00000268711	0.362247005	1.12E-04	5.99E-04	6.45E-04
THRAP3	ENSP00000346634	0.362350269	1.03E-04	7.02E-04	5.75E-04
RBM14	ENSP00000311747	0.362453532	1.09E-04	7.44E-04	6.04E-04
CSNK2B	ENSP00000395546	0.362556795
CSNK2A2	ENSP00000262506	0.362660058	4.95E-05	3.31E-04	2.34E-04
CSNK2A1	ENSP00000217244	0.362763321	5.96E-05	3.62E-04	2.12E-04
CSNK2B	ENSP00000415615	0.362866584
BCL2L2	ENSP00000250405	0.362969847	7.59E-05	4.29E-04	2.40E-04
BAX	ENSP00000293288	0.36307311	1.05E-04	5.08E-04	2.91E-04
FHL2	ENSP00000322909	0.363176373	1.44E-04	6.07E-04	3.11E-04
ABCB4	ENSP00000265723	0.363279637	1.41E-04	5.63E-04	3.06E-04
G0S2	ENSP00000355996	0.3633829	1.94E-04	8.57E-04	4.97E-04
MED30	ENSP00000297347	0.363486163	1.28E-04	4.87E-04	3.11E-04
MED29	ENSP00000314343	0.363589426	9.51E-05	5.38E-04	2.13E-04
MED18	ENSP00000362948	0.363692689	6.08E-05	3.51E-04	1.16E-04
MED22	ENSP00000342343	0.363795952	3.73E-05	8.47E-05	6.45E-05
MED13L	ENSP00000281928	0.363899215	4.17E-05	1.11E-04	9.68E-05
CDK19	ENSP00000357907	0.364002478	7.73E-05	3.11E-04	2.34E-04
MED27	ENSP00000292035	0.364105741	8.66E-05	3.31E-04	2.44E-04
EBF1	ENSP00000322898	0.364209005	7.95E-05	2.23E-04	2.14E-04
APH1B	ENSP00000261879	0.364312268	7.03E-05	1.67E-04	1.69E-04
PSENEN	ENSP00000222266	0.364415531	5.49E-05	1.24E-04	1.22E-04
DLL4	ENSP00000249749	0.364518794	5.27E-05	9.87E-05	9.39E-05
TOM1	ENSP00000413697	0.364622057	2.26E-05	4.14E-05	3.68E-05
VANGL1	ENSP00000310800	0.36472532	3.53E-05	6.07E-05	6.69E-05
PRICKLE1	ENSP00000345064	0.364828583	3.03E-05	5.03E-05	4.93E-05
PRICKLE2	ENSP00000295902	0.364931846	2.93E-05	4.27E-05	4.20E-05
TNIK	ENSP00000399511	0.36503511	3.82E-05	5.49E-05	5.90E-05
DVL3	ENSP00000316054	0.365138373	2.42E-05	3.44E-05	3.29E-05
DVL2	ENSP00000005340	0.365241636	2.59E-05	3.53E-05	3.02E-05
DVL1	ENSP00000368169	0.365344899	3.57E-05	5.21E-05	4.48E-05
CTHRC1	ENSP00000330523	0.365448162	5.04E-05	7.12E-05	6.27E-05
VANGL2	ENSP00000357040	0.365551425	4.14E-05	5.20E-05	5.61E-05
	ENSP00000329908	0.365654688
LEP	ENSP00000312652	0.365757951	6.29E-05	8.77E-05	9.50E-05
CEBPD	ENSP00000386165	0.365861214	4.85E-05	6.76E-05	5.67E-05
CEBPB	ENSP00000305422	0.365964478	3.89E-05	5.91E-05	5.68E-05
KLF5	ENSP00000366915	0.366067741	4.49E-05	7.13E-05	5.61E-05
SREBF1	ENSP00000348069	0.366171004	4.20E-05	7.45E-05	6.78E-05
RRAGC	ENSP00000362092	0.366274267	2.84E-05	4.55E-05	3.53E-05
RRAGD	ENSP00000358423	0.36637753	2.36E-05	3.28E-05	1.83E-05
NKD2	ENSP00000296849	0.366480793	3.04E-05	4.51E-05	2.40E-05
JMY	ENSP00000379441	0.366584056	4.60E-05	6.66E-05	3.77E-05
PKD1	ENSP00000262304	0.366687319	2.54E-05	2.26E-05	1.66E-05
CD82	ENSP00000227155	0.366790582	3.17E-05	3.38E-05	2.13E-05
WWOX	ENSP00000386161	0.366893846	1.88E-05	1.72E-05	1.23E-05
PPP1R13L	ENSP00000354218	0.366997109	1.62E-05	1.62E-05	1.07E-05
EGR2	ENSP00000242480	0.367100372	2.05E-05	3.21E-05	1.52E-05
EP300	ENSP00000263253	0.367203635	1.61E-05	2.44E-05	1.04E-05
CREBBP	ENSP00000262367	0.367306898	1.49E-05	2.15E-05	7.73E-06
CARM1	ENSP00000325690	0.367410161	2.07E-05	3.49E-05	9.16E-06
NCOA2	ENSP00000399968	0.367513424	2.47E-05	3.90E-05	9.36E-06
RXRA	ENSP00000419692	0.367616687	1.98E-05	2.93E-05	6.13E-06
PPARA	ENSP00000262735	0.36771995	1.56E-05	1.88E-05	4.00E-06
PPARGC1B	ENSP00000312649	0.367823214	7.43E-06	6.98E-06	1.46E-06
SLC2A1	ENSP00000416293	0.367926477	6.93E-06	5.31E-06	1.24E-06
LDHA	ENSP00000395337	0.36802974	4.96E-06	4.05E-06	8.35E-07
DDIT4	ENSP00000307305	0.368133003	5.61E-06	4.90E-06	1.04E-06
SIK1	ENSP00000270162	0.368236266	1.20E-05	1.33E-05	2.26E-06
SIK3	ENSP00000292055	0.368339529	1.62E-05	2.18E-05	5.72E-06
CRTC2	ENSP00000305873	0.368442792	9.39E-06	1.46E-05	2.50E-06
NGFRAP1	ENSP00000361718	0.368546055	4.48E-06	4.90E-06	8.84E-07
AKT1S1	ENSP00000341698	0.368649319	4.95E-06	4.99E-06	9.30E-07
DEPTOR	ENSP00000286234	0.368752582	4.06E-06	4.73E-06	8.02E-07
WNT10B	ENSP00000301061	0.368855845	5.11E-06	7.09E-06	1.19E-06
ADIPOQ	ENSP00000320709	0.368959108	8.06E-06	1.22E-05	2.56E-06
MED31	ENSP00000225728	0.369062371	7.57E-06	1.52E-05	1.94E-06
FABP4	ENSP00000256104	0.369165634	1.12E-05	1.99E-05	3.22E-06
PLIN1	ENSP00000300055	0.369268897	7.85E-06	1.23E-05	1.44E-06
WWC1	ENSP00000265293	0.36937216	8.91E-06	1.40E-05	2.24E-06
NPHP4	ENSP00000367398	0.369475423	4.55E-06	6.37E-06	6.24E-07
CDK16	ENSP00000405798	0.369578687	4.87E-06	5.77E-06	4.70E-07
ADIPOR1	ENSP00000341785	0.36968195	4.01E-06	4.51E-06	4.29E-07
ADIPOR2	ENSP00000349616	0.369785213	4.02E-06	4.97E-06	6.87E-07
GLIPR1	ENSP00000266659	0.369888476	3.41E-06	3.98E-06	3.97E-07
TEAD3	ENSP00000345772	0.369991739	2.05E-06	1.89E-06	2.05E-07
SMARCD3	ENSP00000262188	0.370095002	1.36E-06	7.96E-07	6.21E-08
CHD9	ENSP00000381522	0.370198265	1.28E-06	4.63E-07	2.93E-08
CD36	ENSP00000308165	0.370301528	1.73E-06	7.56E-07	7.69E-08
ANKRD1	ENSP00000360762	0.370404791	1.28E-06	6.51E-07	7.13E-08
WWTR1	ENSP00000353847	0.370508055	1.29E-06	6.78E-07	6.52E-08
YAP1	ENSP00000282441	0.370611318	1.46E-06	9.93E-07	9.47E-08
TEAD4	ENSP00000352926	0.370714581	1.46E-06	7.44E-07	7.89E-08
TEAD2	ENSP00000310701	0.370817844	2.83E-06	1.81E-06	4.22E-07
AJUBA	ENSP00000262713	0.370921107	3.53E-06	2.47E-06	6.65E-07
FMN1	ENSP00000333950	0.37102437	4.10E-06	2.89E-06	8.67E-07
CDH1	ENSP00000261769	0.371127633	6.90E-06	5.48E-06	2.05E-06
MPRIP	ENSP00000379156	0.371230896	2.69E-06	1.66E-06	2.83E-07
DAAM1	ENSP00000247170	0.371334159	3.20E-06	1.93E-06	2.51E-07
DAAM2	ENSP00000381876	0.371437423	3.43E-06	1.79E-06	1.68E-07
LATS2	ENSP00000372035	0.371540686	3.44E-06	1.53E-06	1.75E-07
AMOTL1	ENSP00000387739	0.371643949	3.89E-06	1.87E-06	1.76E-07
AMOTL2	ENSP00000249883	0.371747212	7.98E-06	5.37E-06	4.06E-07
BCL2A1	ENSP00000267953	0.371850475	7.79E-06	4.13E-06	1.82E-07
MYOCD	ENSP00000341835	0.371953738	9.15E-06	4.11E-06	1.79E-07
TAGLN	ENSP00000278968	0.372057001	2.41E-05	1.76E-05	1.46E-06
TEAD1	ENSP00000354588	0.372160264	2.13E-05	1.22E-05	4.02E-07
ABCA1	ENSP00000363868	0.372263528	1.72E-05	9.31E-06	2.27E-07
SCN5A	ENSP00000328968	0.372366791	2.63E-05	1.93E-05	2.12E-06
DAPK1	ENSP00000350785	0.372470054	4.02E-05	3.13E-05	3.82E-06
STMN1	ENSP00000410452	0.372573317
CBLL1	ENSP00000401277	0.37267658	1.25E-04	9.52E-05	1.63E-05
SGK1	ENSP00000356832	0.372779843	2.95E-04	2.77E-04	3.88E-05
IGFBP1	ENSP00000275525	0.372883106	2.98E-04	3.33E-04	5.23E-05
IGFBP4	ENSP00000269593	0.372986369	4.17E-04	4.51E-04	8.57E-05
DKK4	ENSP00000220812	0.373089632	7.09E-04	8.56E-04	1.73E-04
EPB41L3	ENSP00000341138	0.373192896	4.38E-04	4.82E-04	6.97E-05
MST1R	ENSP00000296474	0.373296159	4.24E-04	5.57E-04	1.27E-04
TSC2	ENSP00000219476	0.373399422	3.99E-04	4.90E-04	1.46E-04
TSC1	ENSP00000298552	0.373502685	2.26E-04	2.52E-04	5.51E-05
LATS1	ENSP00000253339	0.373605948	2.69E-04	2.78E-04	5.05E-05
CTGF	ENSP00000356954	0.373709211	3.13E-04	3.09E-04	4.48E-05
TGFBRAP1	ENSP00000258449	0.373812474	2.28E-04	1.60E-04	2.40E-05
MRVI1	ENSP00000414598	0.373915737	2.80E-04	2.44E-04	3.20E-05
CALML5	ENSP00000369689	0.374019	2.56E-04	1.94E-04	2.02E-05
CALML6	ENSP00000304643	0.374122264	3.70E-04	2.96E-04	3.13E-05
CALM1	ENSP00000349467	0.374225527	5.69E-04	5.18E-04	4.43E-05
CALML3	ENSP00000315299	0.37432879	4.65E-04	3.39E-04	2.61E-05
CAMK4	ENSP00000282356	0.374432053	4.43E-04	3.73E-04	2.54E-05
ETS2	ENSP00000353344	0.374535316	6.05E-04	4.76E-04	3.61E-05
PRR5	ENSP00000337464	0.374638579	5.62E-04	6.58E-04	6.77E-05
MAPKAP1	ENSP00000265960	0.374741842	7.09E-04	8.10E-04	8.99E-05
RB1CC1	ENSP00000025008	0.374845105	5.57E-04	5.78E-04	6.04E-05
SIK2	ENSP00000305976	0.374948368	4.32E-04	3.81E-04	3.97E-05
BRSK1	ENSP00000310649	0.375051632	3.40E-04	2.71E-04	2.51E-05
ACP1	ENSP00000272065	0.375154895	3.56E-04	3.32E-04	2.87E-05
GYS1	ENSP00000317904	0.375258158	3.96E-04	2.95E-04	2.30E-05
GYS2	ENSP00000261195	0.375361421	3.69E-04	2.44E-04	2.00E-05
PPP1R1A	ENSP00000257905	0.375464684	5.86E-04	3.60E-04	3.34E-05
RYR2	ENSP00000355533	0.375567947	3.40E-04	1.86E-04	2.09E-05
KCNMB3	ENSP00000319370	0.37567121	2.76E-04	1.46E-04	1.63E-05
ULK2	ENSP00000354877	0.375774473	2.87E-04	1.16E-04	1.17E-05
ULK1	ENSP00000324560	0.375877737	1.50E-04	5.04E-05	4.78E-06
ATG13	ENSP00000310321	0.375981	1.23E-04	3.72E-05	3.23E-06
HRH2	ENSP00000366506	0.376084263	1.64E-04	3.93E-05	2.43E-06
ADORA2B	ENSP00000304501	0.376187526	1.12E-04	1.91E-05	1.11E-06
	ENSP00000327652	0.376290789	1.71E-04	4.28E-05	3.40E-06
CREB3	ENSP00000342136	0.376394052	1.97E-04	4.73E-05	3.70E-06
CREB3L2	ENSP00000329140	0.376497315	4.09E-04	1.65E-05	4.99E-07
CREB3L1	ENSP00000288400	0.376600578	3.58E-04	1.12E-05	3.43E-07
CREB5	ENSP00000350359	0.376703841	3.36E-04	1.15E-05	5.96E-07
BAD	ENSP00000309103	0.376807105	2.38E-04	6.45E-06	2.35E-07
GSK3B	ENSP00000324806	0.376910368	2.56E-04	6.29E-06	1.75E-07
CTNNB1	ENSP00000344456	0.377013631	3.97E-04	1.61E-05	5.23E-07
YWHAZ	ENSP00000309503	0.377116894	5.06E-04	2.44E-05	1.15E-06
YWHAB	ENSP00000300161	0.377220157	4.90E-04	2.96E-05	1.96E-06
YWHAQ	ENSP00000238081	0.37732342	7.26E-04	2.46E-05	1.07E-06
YWHAH	ENSP00000248975	0.377426683	0.00172	5.42E-05	2.15E-06
KSR1	ENSP00000268763	0.377529946	0.00132	5.24E-05	1.87E-06
LSP1	ENSP00000308383	0.377633209	0.00125	5.79E-05	2.53E-06
CAB39	ENSP00000258418	0.377736473	0.00174	4.53E-05	1.76E-06
STRADB	ENSP00000194530	0.377839736	0.0022	2.75E-05	6.50E-07
STRADA	ENSP00000336655	0.377942999	0.00326	5.29E-05	1.55E-06
STK11	ENSP00000324856	0.378046262	0.00345	4.85E-05	1.36E-06
PPM1A	ENSP00000327255	0.378149525	0.00417	1.10E-04	2.45E-06
CBFB	ENSP00000415151	0.378252788	0.00425	1.69E-04	3.85E-06
RUNX3	ENSP00000343477	0.378356051	0.00481	1.24E-04	1.90E-06
APH1A	ENSP00000358105	0.378459314	0.0061	1.68E-04	1.82E-06
NCSTN	ENSP00000294785	0.378562577	0.00363	9.84E-05	1.10E-06
CNTN1	ENSP00000325660	0.378665841	0.00458	1.32E-04	1.35E-06
CNTN2	ENSP00000330633	0.378769104	0.01941	0.00927	5.05E-05
BRSK2	ENSP00000310697	0.378872367	0.02533	0.01189	1.09E-04
PTPRB	ENSP00000334928	0.37897563	0.03277	0.01404	1.97E-04
CAMKK2	ENSP00000312741	0.379078893	0.03739	0.01531	2.40E-04
CAMKK1	ENSP00000158166	0.379182156	0.04374	0.01578	2.24E-04
RYR1	ENSP00000352608	0.379285419	0.04999	0.02514	3.41E-04
PRKG2	ENSP00000264399	0.379388682	0.02662	0.01364	4.13E-04
PRKG1	ENSP00000363092	0.379491946	0.03454	0.01638	4.41E-04
PPP1R14A	ENSP00000301242	0.379595209	0.03584	0.01483	5.61E-04
PPP1R3A	ENSP00000284601	0.379698472	0.02269	0.01014	5.82E-04
PPP1R3C	ENSP00000238994	0.379801735	0.02251	0.00917	4.45E-04
PPP1R3B	ENSP00000308318	0.379904998	0.01304	0.00534	2.56E-04
PPP1R3D	ENSP00000360035	0.380008261	0.01148	0.00401	1.95E-04
PRKAA1	ENSP00000346148	0.380111524	0.01986	0.00808	4.48E-04
PRKAB1	ENSP00000229328	0.380214787	0.01193	0.00324	2.19E-04
PRKAG3	ENSP00000233944	0.38031805	0.01093	0.00253	2.26E-04
PRKAG1	ENSP00000323867	0.380421314	0.01261	0.00591	2.53E-04
KCNMA1	ENSP00000286627	0.380524577	0.01542	0.00735	3.65E-04
KCNMB4	ENSP00000258111	0.38062784	0.00811	0.00294	1.90E-04
KCNMB1	ENSP00000274629	0.380731103	0.00793	0.00244	1.08E-04
PPP3CC	ENSP00000240139	0.380834366	0.00718	0.0026	9.14E-05
PPP3R2	ENSP00000363939	0.380937629	0.00506	0.0018	8.87E-05
CHP1	ENSP00000335632	0.381040892	0.00556	0.00178	1.09E-04
CHP2	ENSP00000300113	0.381144155	0.00482	0.0017	1.30E-04
SFRP5	ENSP00000266066	0.381247418	0.00543	0.0022	2.30E-04
SFRP1	ENSP00000220772	0.381350682	0.00494	0.00208	1.69E-04
SFRP2	ENSP00000274063	0.381453945	0.0039	0.00175	1.55E-04
SFRP4	ENSP00000410715	0.381557208	0.00518	0.00306	2.93E-04
LRP5	ENSP00000294304	0.381660471	0.00374	0.00192	1.46E-04
PTPRM	ENSP00000331418	0.381763734	0.00812	0.00447	4.19E-04
WNT11	ENSP00000325526	0.381866997	0.00723	0.00455	4.25E-04
WNT7B	ENSP00000341032	0.38197026	0.00716	0.0049	4.65E-04
WNT2B	ENSP00000358698	0.382073523	0.0076	0.00594	7.09E-04
WNT4	ENSP00000290167	0.382176787	0.00697	0.00611	5.34E-04
WNT5B	ENSP00000308887	0.38228005	0.00653	0.00637	5.77E-04
RHEB	ENSP00000262187	0.382383313	0.00589	0.00613	5.04E-04
RPTOR	ENSP00000307272	0.382486576	0.00599	0.00629	4.46E-04
MTOR	ENSP00000354558	0.382589839	0.00416	0.00493	3.47E-04
MLST8	ENSP00000371888	0.382693102	0.00184	0.00183	1.26E-04
RICTOR	ENSP00000349959	0.382796365	0.00123	0.00108	6.68E-05
TSC22D3	ENSP00000361458	0.382899628	0.00175	0.00162	8.44E-05
RYK	ENSP00000296084	0.383002891	0.00158	0.00146	9.20E-05
PORCN	ENSP00000322304	0.383106155	0.00175	0.00174	1.32E-04
TBC1D1	ENSP00000261439	0.383209418	0.00201	0.00229	1.46E-04
SLC2A4	ENSP00000320935	0.383312681	0.00228	0.00287	2.03E-04
PCK1	ENSP00000319814	0.383415944	0.00242	0.00318	2.64E-04
WNT1	ENSP00000293549	0.383519207	0.00274	0.00354	2.96E-04
WNT3	ENSP00000225512	0.38362247	0.00242	0.00301	1.83E-04
WNT2	ENSP00000265441	0.383725733	0.00189	0.00243	1.52E-04
WNT8B	ENSP00000340677	0.383828996	0.00197	0.00251	1.62E-04
WNT9A	ENSP00000272164	0.383932259	0.00201	0.00266	1.75E-04
WNT16	ENSP00000222462	0.384035523	0.00143	0.00184	1.26E-04
WNT10A	ENSP00000258411	0.384138786	0.00138	0.00215	1.61E-04
WNT9B	ENSP00000290015	0.384242049	0.00122	0.00169	1.30E-04
WNT6	ENSP00000233948	0.384345312	0.00132	0.00198	1.30E-04
WIF1	ENSP00000286574	0.384448575	0.0011	0.00148	1.05E-04
FZD5	ENSP00000354607	0.384551838	9.86E-04	0.00129	1.12E-04
	ENSP00000311581	0.384655101
FZD6	ENSP00000351605	0.384758364	0.00169	0.00251	1.79E-04
FZD7	ENSP00000286201	0.384861627	8.94E-04	0.0013	1.00E-04
FZD8	ENSP00000363826	0.384964891	8.12E-04	9.50E-04	7.04E-05
FZD1	ENSP00000287934	0.385068154	6.78E-04	6.84E-04	5.84E-05
FZD10	ENSP00000229030	0.385171417	9.09E-04	9.34E-04	7.78E-05
FZD9	ENSP00000345785	0.38527468	7.78E-04	9.22E-04	8.09E-05
FZD3	ENSP00000240093	0.385377943	9.94E-04	0.00104	8.85E-05
FZD2	ENSP00000323901	0.385481206	0.00119	0.00115	1.18E-04
WNT5A	ENSP00000264634	0.385584469	0.00146	0.00134	1.37E-04
DKK1	ENSP00000363081	0.385687732	0.001	8.64E-04	1.11E-04
PRKAA2	ENSP00000360290	0.385790996	8.92E-04	7.34E-04	9.02E-05
PRKAB2	ENSP00000254101	0.385894259	7.61E-04	6.92E-04	8.15E-05
PRKAG2	ENSP00000287878	0.385997522	9.43E-04	8.22E-04	9.21E-05
CAB39L	ENSP00000261669	0.386100785	0.00138	0.00124	1.47E-04
AGRP	ENSP00000290953	0.386204048	0.00127	0.00118	1.52E-04
AFP	ENSP00000226359	0.386307311	0.00202	0.00189	2.57E-04
XBP1	ENSP00000216037	0.386410574	0.00319	0.00281	4.11E-04
NKX3-1	ENSP00000370253	0.386513837	0.00381	0.00377	6.05E-04
DKK2	ENSP00000285311	0.3866171	0.00425	0.00419	6.50E-04
KREMEN1	ENSP00000331242	0.386720364	0.00453	0.00452	7.52E-04
KREMEN2	ENSP00000304422	0.386823627	0.0056	0.00574	9.68E-04
RSPO1	ENSP00000348944	0.38692689	0.0065	0.00679	0.00119
AKAP6	ENSP00000280979	0.387030153	0.00669	0.00703	0.00121
AKAP12	ENSP00000253332	0.387133416	0.00689	0.00728	0.00131
AKAP11	ENSP00000025301	0.387236679	0.00761	0.00819	0.0015
PHKG1	ENSP00000297373	0.387339942	0.00722	0.00805	0.00148
PHKA1	ENSP00000362643	0.387443205	0.00655	0.00768	0.00129
PHKG2	ENSP00000329968	0.387546468	0.00639	0.00747	0.00119
PPP1R2	ENSP00000328178	0.387649732	0.00661	0.00724	0.0012
LRP6	ENSP00000261349	0.387752995	0.00612	0.00632	9.15E-04
WNT3A	ENSP00000284523	0.387856258	0.01067	0.01076	0.00225
WNT7A	ENSP00000285018	0.387959521	0.0103	0.0109	0.00226
WNT8A	ENSP00000381739	0.388062784	0.01342	0.01329	0.00283
CHMP1A	ENSP00000253475	0.388166047	0.01058	0.01136	0.00214
PRDM4	ENSP00000228437	0.38826931	0.0083	0.00878	0.00162
MAGEH1	ENSP00000343706	0.388372573	0.00838	0.00896	0.00164
NDN	ENSP00000332643	0.388475836	0.00738	0.0082	0.00143
SORT1	ENSP00000256637	0.3885791	0.00817	0.00949	0.00168
ZNF274	ENSP00000409872	0.388682363	0.0066	0.0075	0.00133
PHKA2	ENSP00000369274	0.388785626	0.00826	0.00941	0.00187
PHKB	ENSP00000313504	0.388888889	0.01036	0.01171	0.00248
PYGM	ENSP00000164139	0.388992152	0.00862	0.00939	0.00177
MAGED1	ENSP00000364847	0.389095415	0.00787	0.00888	0.00167
CASP6	ENSP00000265164	0.389198678	0.00669	0.00762	0.00131
CASP2	ENSP00000312664	0.389301941	0.006	0.00701	0.0011
N9a, F and, D5 vs Rho0 0.5905
Gene name	Ensmbl Protein ID	Gene position	D5 vs Rho	F vs Rho	N9a vs Rho
AFTPH	ENSP00000238855	0.582300702	0.00479	0.00476	9.60E-04
AP1G2	ENSP00000312442	0.582403965	0.00506	0.00502	0.00103
COPB2	ENSP00000329419	0.582507228	0.00438	0.00444	8.86E-04
COPZ1	ENSP00000262061	0.582610492	0.00434	0.00451	8.28E-04
AP5M1	ENSP00000261558	0.582713755	0.00387	0.004	7.56E-04
AP1S2	ENSP00000328789	0.582817018	0.00367	0.00355	7.09E-04
AP1S3	ENSP00000379891	0.582920281	0.00299	0.00295	5.56E-04
SH3D19	ENSP00000302913	0.583023544	0.0043	0.00396	7.00E-04
CLINT1	ENSP00000388340	0.583126807	0.00251	0.00226	3.37E-04
PTN	ENSP00000341170	0.58323007	0.00193	0.00207	1.78E-04
SDC3	ENSP00000344468	0.583333333
SDC2	ENSP00000307046	0.583436596	0.00189	0.002	2.27E-04
SDC1	ENSP00000254351	0.58353986	0.00114	0.0013	1.37E-04
SDC4	ENSP00000361818	0.583643123	7.02E-04	7.58E-04	7.77E-05
GPC1	ENSP00000264039	0.583746386	5.57E-04	6.12E-04	5.48E-05
TDGF1	ENSP00000296145	0.583849649	7.16E-04	7.66E-04	7.16E-05
AP5S1	ENSP00000246041	0.583952912	5.80E-04	5.21E-04	5.06E-05
AP5Z1	ENSP00000297562	0.584056175	7.54E-04	5.98E-04	4.69E-05
ASAP2	ENSP00000281419	0.584159438	7.49E-04	7.25E-04	6.64E-05
ASAP1	ENSP00000350297	0.584262701	0.00102	0.00112	1.40E-04
COL18A1	ENSP00000352798	0.584365965	0.00102	0.00124	1.42E-04
COL3A1	ENSP00000304408	0.584469228	0.00108	0.00131	1.59E-04
COL1A2	ENSP00000297268	0.584572491	7.90E-04	0.00102	1.06E-04
COL1A1	ENSP00000225964	0.584675754	0.00101	0.00123	1.04E-04
THBS2	ENSP00000355751	0.584779017	6.68E-04	7.15E-04	5.52E-05
THBS3	ENSP00000357362	0.58488228	0.00101	0.00116	8.91E-05
COMP	ENSP00000222271	0.584985543	8.74E-04	0.00118	9.73E-05
TLN2	ENSP00000303476	0.585088806	0.00117	0.00157	1.42E-04
	ENSP00000416259	0.585192069
	ENSP00000414605	0.585295333
COL5A1	ENSP00000360882	0.585398596	6.22E-04	9.00E-04	1.15E-04
COL2A1	ENSP00000369889	0.585501859	3.82E-04	5.86E-04	7.85E-05
COL4A2	ENSP00000353654	0.585605122	3.55E-04	5.35E-04	7.53E-05
COL5A2	ENSP00000364000	0.585708385	3.55E-04	5.35E-04	7.53E-05
COL5A3	ENSP00000264828	0.585811648	4.47E-04	7.15E-04	9.24E-05
COL4A3	ENSP00000379823	0.585914911	3.30E-04	5.38E-04	6.32E-05
COL7A1	ENSP00000332371	0.586018174	5.00E-04	8.73E-04	1.05E-04
MKL1	ENSP00000347847	0.586121437	4.56E-04	8.48E-04	1.07E-04
SCAI	ENSP00000362650	0.586224701	2.70E-04	5.51E-04	5.61E-05
HIP1	ENSP00000336747	0.586327964	3.63E-04	7.48E-04	8.45E-05
CLTB	ENSP00000309415	0.586431227	3.80E-04	7.89E-04	9.96E-05
CLTA	ENSP00000242285	0.58653449	2.25E-04	4.69E-04	4.32E-05
COPA	ENSP00000357048	0.586637753	1.49E-04	3.67E-04	2.97E-05
FBN1	ENSP00000325527	0.586741016	1.37E-04	3.52E-04	3.31E-05
FLNC	ENSP00000327145	0.586844279	1.03E-04	2.64E-04	2.60E-05
TNN	ENSP00000239462	0.586947542	1.03E-04	2.64E-04	2.60E-05
COL6A6	ENSP00000351310	0.587050806	6.36E-05	1.69E-04	1.25E-05
COL6A1	ENSP00000355180	0.587154069	1.91E-04	4.80E-04	4.70E-05
COL6A2	ENSP00000300527	0.587257332	2.33E-04	5.58E-04	5.05E-05
COL6A3	ENSP00000295550	0.587360595	2.46E-04	5.90E-04	5.67E-05
COL4A4	ENSP00000379866	0.587463858	3.56E-04	7.26E-04	6.99E-05
COL4A6	ENSP00000361290	0.587567121	2.28E-04	5.62E-04	4.87E-05
COL4A5	ENSP00000331902	0.587670384	2.00E-04	5.86E-04	4.72E-05
COL4A1	ENSP00000364979	0.587773647	1.43E-04	4.60E-04	3.15E-05
IBSP	ENSP00000226284	0.58787691	1.09E-04	3.52E-04	2.33E-05
CHAD	ENSP00000258969	0.587980174	1.07E-04	3.72E-04	2.35E-05
EDIL3	ENSP00000296591	0.588083437	2.14E-04	7.98E-04	3.84E-05
PTPRZ1	ENSP00000377047	0.5881867	3.37E-04	0.00115	4.82E-05
COL17A1	ENSP00000340937	0.588289963	2.89E-04	9.41E-04	3.17E-05
COL24A1	ENSP00000359603	0.588393226	2.57E-04	9.10E-04	3.28E-05
COL9A1	ENSP00000349790	0.588496489	1.99E-04	5.91E-04	2.34E-05
COL19A1	ENSP00000316030	0.588599752	1.94E-04	5.75E-04	2.69E-05
COL22A1	ENSP00000303153	0.588703015	1.35E-04	3.88E-04	1.76E-05
COL14A1	ENSP00000297848	0.588806278	2.16E-04	6.18E-04	3.57E-05
	ENSP00000329626	0.588909542
COL21A1	ENSP00000244728	0.589012805	6.44E-05	8.81E-05	1.12E-06
COL26A1	ENSP00000381022	0.589116068	6.61E-05	7.18E-05	1.01E-06
COL8A2	ENSP00000305913	0.589219331	7.90E-05	6.93E-05	8.06E-07
COL8A1	ENSP00000261037	0.589322594
COL13A1	ENSP00000348695	0.589425857	1.36E-04	7.02E-06	1.37E-08
COL16A1	ENSP00000362776	0.58952912	9.54E-05	2.79E-05	1.48E-07
COL27A1	ENSP00000348385	0.589632383	8.09E-05	1.72E-05	7.31E-08
COL15A1	ENSP00000364140	0.589735646	8.84E-05	4.56E-05	2.97E-07
COL23A1	ENSP00000375069	0.58983891	7.67E-05	3.58E-05	1.97E-07
SCYL1	ENSP00000270176	0.589942173	6.59E-05	4.30E-05	2.74E-07
VMA21	ENSP00000333255	0.590045436	7.10E-05	4.21E-05	2.96E-07
COPG2	ENSP00000393912	0.590148699
COPZ2	ENSP00000006101	0.590251962	8.06E-05	4.58E-05	3.23E-07
	ENSP00000416297	0.590355225
HLA-DMB	ENSP00000414817	0.590458488
HLA-DRB3$0301	ENSP00000372607	0.590561751
	ENSP00000410573	0.590665015
HLA-DRA	ENSP00000410443	0.590768278
HLA-DQA1	ENSP00000339398	0.590871541	1.30E-04	1.19E-04	7.94E-07
HLA-DQB1	ENSP00000382034	0.590974804	1.39E-04	1.26E-04	8.10E-07
HLA-DRA	ENSP00000372608	0.591078067
ASPN	ENSP00000364694	0.59118133	1.79E-04	1.45E-04	6.50E-07
CD226	ENSP00000280200	0.591284593	2.40E-04	1.80E-04	7.01E-07
PVR	ENSP00000402060	0.591387856	3.89E-04	4.24E-04	2.37E-06
TNC	ENSP00000265131	0.591491119	7.07E-04	0.00114	1.41E-05
TNR	ENSP00000263525	0.591594383	5.51E-04	8.17E-04	1.03E-05
COL11A1	ENSP00000351163	0.591697646	5.43E-04	8.31E-04	1.23E-05
COL9A2	ENSP00000361834	0.591800909	5.92E-04	7.87E-04	6.86E-06
COL28A1	ENSP00000382356	0.591904172	0.00105	0.00114	6.10E-06
COL20A1	ENSP00000351767	0.592007435	0.00241	0.00246	1.18E-05
COL12A1	ENSP00000325146	0.592110698	0.00286	0.00262	1.17E-05
COL9A3	ENSP00000341640	0.592213961	0.0032	0.00317	1.72E-05
COL10A1	ENSP00000243222	0.592317224	0.0047	0.00683	6.91E-05
PARD6B	ENSP00000360672	0.592420487	0.00646	0.01017	1.25E-04
PARD6G	ENSP00000343144	0.592523751	0.00762	0.01214	2.00E-04
LLGL2	ENSP00000376333	0.592627014	0.00699	0.01087	2.13E-04
PITPNA	ENSP00000316809	0.592730277	0.0085	0.01324	2.55E-04
NEO1	ENSP00000261908	0.59283354	0.0078	0.01259	2.62E-04
NTN3	ENSP00000293973	0.592936803	0.00669	0.01166	2.60E-04
IGFBP5	ENSP00000233813	0.593040066	0.00557	0.00974	1.94E-04
PAPPA	ENSP00000330658	0.593143329	0.00477	0.00635	1.35E-04
IGFBP2	ENSP00000233809	0.593246592	0.00669	0.00842	1.98E-04
BLOC1S4	ENSP00000318128	0.593349855	0.00497	0.00631	1.82E-04
BLOC1S1	ENSP00000257899	0.593453119	0.00441	0.0058	2.36E-04
DTNBP1	ENSP00000341680	0.593556382	0.00511	0.00682	2.96E-04
	ENSP00000343089	0.593659645
BLOC1S6	ENSP00000220531	0.593762908	0.00668	0.00916	4.21E-04
TXNDC5	ENSP00000369081	0.593866171
DRB4	ENSP00000412031	0.593969434
	ENSP00000406309	0.594072697
	ENSP00000420811	0.59417596
LILRB4	ENSP00000270452	0.594279224	0.01373	0.01992	0.00115
LILRA6	ENSP00000390120	0.594382487	0.00955	0.01429	8.52E-04
LILRB2	ENSP00000375629	0.59448575	0.00914	0.01362	7.54E-04
LILRB1	ENSP00000315997	0.594589013	0.00833	0.01199	6.62E-04
LILRA4	ENSP00000291759	0.594692276	0.00766	0.01	5.89E-04
LILRA2	ENSP00000251377	0.594795539	0.00782	0.00962	4.86E-04
LILRA1	ENSP00000251372	0.594898802	0.00701	0.00842	4.48E-04
LILRA6	ENSP00000379651	0.595002065	0.00809	0.00854	3.31E-04
HLA-DOA	ENSP00000416448	0.595105328
HLA-DOB	ENSP00000410390	0.595208592
HLA-DPB1	ENSP00000414196	0.595311855
PTCH1	ENSP00000332353	0.595415118	0.00965	0.01311	5.47E-04
SHH	ENSP00000297261	0.595518381	0.01093	0.01595	7.38E-04
MARCKSL1	ENSP00000362638	0.595621644	0.01408	0.02183	0.00128
TPM1	ENSP00000267996	0.595724907	0.01134	0.01611	0.00122
TPM2	ENSP00000354219	0.59582817	0.01099	0.01695	0.00124
TPM4	ENSP00000345230	0.595931433	0.01265	0.01898	0.00158
	ENSP00000357513	0.596034696
	ENSP00000348444	0.59613796
	ENSP00000382881	0.596241223
PLEK	ENSP00000234313	0.596344486	0.01348	0.02255	0.00199
MTTP	ENSP00000265517	0.596447749	0.01747	0.03739	0.00238
P4HB	ENSP00000327801	0.596551012	0.01856	0.04223	0.00278
GPR162	ENSP00000311528	0.596654275	0.01512	0.03493	0.00229
LEPREL1	ENSP00000316881	0.596757538	0.01319	0.03362	0.00191
LEPRE1	ENSP00000296388	0.596860801	0.01322	0.03636	0.00219
KLC1	ENSP00000414982	0.596964064	0.01694	0.04755	0.00328
KIF3A	ENSP00000368020	0.597067328	0.01638	0.0502	0.00388
KIF3B	ENSP00000364864	0.597170591	0.01581	0.04815	0.00403
OSCAR	ENSP00000352671	0.597273854	0.01287	0.04017	0.00339
LILRB5	ENSP00000406478	0.597377117	0.02074	0.05693	0.00584
AMBP	ENSP00000265132	0.59748038	0.02788	0.07129	0.00835
APOH	ENSP00000205948	0.597583643	0.02643	0.07137	0.0081
MPP5	ENSP00000261681	0.597686906	0.02754	0.0736	0.00822
TGFBR3	ENSP00000212355	0.597790169	0.02815	0.07165	0.00814
	ENSP00000267008	0.597893433
SMAD9	ENSP00000369154	0.597996696	0.03217	0.08595	0.00909
	ENSP00000384803	0.598099959
BSG	ENSP00000333769	0.598203222	0.02766	0.08795	0.00889
CD47	ENSP00000355361	0.598306485	0.03578	0.10567	0.01134
KIR2DL3	ENSP00000342215	0.598409748	0.05124	0.14955	0.01603
KIR2DL1	ENSP00000336769	0.598513011	0.06106	0.15055	0.01803
ZBTB33	ENSP00000314153	0.598616274	0.05861	0.15265	0.01905
CSTA	ENSP00000264474	0.598719537	0.05993	0.15363	0.01979
VIM	ENSP00000224237	0.598822801	0.05966	0.14996	0.02039
DES	ENSP00000363071	0.598926064	0.0612	0.15578	0.02073
N9a, F and, D5 vs Rho0 0.6448-0.6628
Gene name	Ensmbl Protein ID	Gene position	D5 vs Rho	F vs Rho	N9a vs Rho
RAB4A	ENSP00000355651	0.6366171	0.00722	0.01674	0.00597
RAB5B	ENSP00000353444	0.636720364	0.00597	0.01386	0.00485
RAB5C	ENSP00000345689	0.636823627	0.00642	0.01435	0.00531
TNFRSF4	ENSP00000368538	0.63692689	0.00657	0.01343	0.00501
REPS2	ENSP00000349824	0.637030153	0.0058	0.01227	0.00412
LAT2	ENSP00000275635	0.637133416	0.00624	0.01364	0.0047
NCKIPSD	ENSP00000294129	0.637236679	0.01053	0.01969	0.00841
ARAP1	ENSP00000377233	0.637339942	0.01404	0.02715	0.0113
SKAP1	ENSP00000338171	0.637443205	0.01131	0.0233	0.00902
SH2D1A	ENSP00000360181	0.637546468	0.01131	0.0233	0.00902
IFI16	ENSP00000357113	0.637649732	0.00892	0.01838	0.0075
B3GAT2	ENSP00000230053	0.637752995	0.00642	0.01316	0.00524
B3GAT3	ENSP00000265471	0.637856258	0.00361	0.00843	0.00281
B3GAT1	ENSP00000307875	0.637959521	0.00481	0.01022	0.00391
HLA-A	ENSP00000373114	0.638062784
	ENSP00000374960	0.638166047
	ENSP00000374969	0.63826931
HLA-G	ENSP00000383506	0.638372573
FCGRT	ENSP00000221466	0.638475836	0.00574	0.01097	0.00569
HLA-B	ENSP00000399168	0.6385791	0.0069	0.01328	0.00624
	ENSP00000405398	0.638682363
DSC1	ENSP00000257198	0.638785626	0.00764	0.01734	0.00847
CCDC130	ENSP00000221554	0.638888889	0.00933	0.01626	0.01004
MNDA	ENSP00000357123	0.638992152	0.00995	0.01775	0.01113
IGSF6	ENSP00000268389	0.639095415	0.00961	0.01612	0.01036
ADAP2	ENSP00000329468	0.639198678	0.00721	0.01346	0.00788
MS4A7	ENSP00000300184	0.639301941
MS4A6A	ENSP00000315878	0.639405205	0.00619	0.00971	0.00663
PLN	ENSP00000350132	0.639508468	0.00767	0.01126	0.00681
PDC	ENSP00000375855	0.639611731	0.00865	0.01341	0.00744
RABEP1	ENSP00000262477	0.639714994	0.00809	0.01269	0.00664
ZFYVE20	ENSP00000253699	0.639818257	0.00816	0.01253	0.0065
EEA1	ENSP00000317955	0.63992152	0.00884	0.01301	0.00656
LAMP2	ENSP00000408411	0.640024783	0.00913	0.0132	0.00637
	ENSP00000397624	0.640128046
AGPAT1	ENSP00000401287	0.640231309
PBX2	ENSP00000372757	0.640334573
	ENSP00000388192	0.640437836
TFG	ENSP00000240851	0.640541099	0.00973	0.01519	0.00715
RIN2	ENSP00000255006	0.640644362	0.0074	0.01186	0.00526
RABGEF1	ENSP00000284957	0.640747625	0.00747	0.01289	0.0054
ARIH2	ENSP00000348769	0.640850888	0.00563	0.01048	0.00396
CD63	ENSP00000257857	0.640954151	0.00682	0.01244	0.00459
TRIB1	ENSP00000312150	0.641057414	0.00726	0.01326	0.00479
PTGFRN	ENSP00000376899	0.641160677	0.00644	0.0116	0.00469
SH3D21	ENSP00000321936	0.641263941	0.00604	0.011	0.00412
MAP7D1	ENSP00000362244	0.641367204	0.0049	0.00912	0.00337
MYOZ2	ENSP00000306997	0.641470467	0.00451	0.00834	0.00324
MYOZ1	ENSP00000352272	0.64157373	0.00514	0.01113	0.00409
LPP	ENSP00000318089	0.641676993	0.00841	0.02138	0.00603
MDC1	ENSP00000409167	0.641780256
CCHCR1	ENSP00000408012	0.641883519
AGPAT1	ENSP00000382723	0.641986782
	ENSP00000372767	0.642090045
	ENSP00000347165	0.642193309
IFNL2	ENSP00000333639	0.642296572	0.00485	0.01121	0.00346
IFNL1	ENSP00000329991	0.642399835	0.00478	0.01102	0.00346
C1orf51	ENSP00000290363	0.642503098	0.00417	0.01011	0.00291
SLN	ENSP00000304707	0.642606361	0.00421	0.01013	0.00275
TUBB	ENSP00000410829	0.642709624
ZMYND15	ENSP00000391742	0.642812887	0.00432	0.0102	0.00292
FAM171A1	ENSP00000367356	0.64291615	0.00432	0.0102	0.00292
PEA15	ENSP00000353660	0.643019414	0.00357	0.00833	0.00241
NOL3	ENSP00000268605	0.643122677	0.0032	0.00799	0.00235
	ENSP00000393383	0.64322594
NEFM	ENSP00000221166	0.643329203	0.00374	0.00757	0.00238
	ENSP00000248272	0.643432466	0.00297	0.00593	0.00181
DLGAP2	ENSP00000400258	0.643535729	0.00292	0.0061	0.0017
PPIB	ENSP00000300026	0.643638992	0.00366	0.00826	0.0022
CRTAP	ENSP00000323696	0.643742255	0.00333	0.00752	0.00205
SERPINH1	ENSP00000350894	0.643845518	0.00282	0.0065	0.00174
PLXNB3	ENSP00000355378	0.643948782	0.00283	0.00654	0.00173
DHDDS	ENSP00000353104	0.644052045	0.00271	0.0058	0.00168
PDSS2	ENSP00000358033	0.644155308	0.00266	0.00555	0.00165
PDSS1	ENSP00000365388	0.644258571	0.002	0.00434	0.00126
COQ2	ENSP00000409275	0.644361834	0.00262	0.00529	0.0015
ANKRA2	ENSP00000296785	0.644465097	0.00249	0.0052	0.00144
RFXANK	ENSP00000305071	0.64456836	0.00131	0.00291	7.40E-04
RFX5	ENSP00000290524	0.644671623	0.00158	0.00369	9.11E-04
RFXAP	ENSP00000255476	0.644774886	0.00203	0.00414	0.00113
CEBPG	ENSP00000284000	0.64487815	0.00229	0.00455	0.00115
DHX16	ENSP00000408956	0.644981413
C6orf136	ENSP00000403409	0.645084676
CERS2	ENSP00000271688	0.645187939	0.00163	0.00418	7.27E-04
TRIM40	ENSP00000414258	0.645291202
HHIPL2	ENSP00000342118	0.645394465	0.00193	0.00464	8.79E-04
LTA	ENSP00000372793	0.645497728
ECM1	ENSP00000358043	0.645600991	6.28E-04	0.00179	2.90E-04
S100A16	ENSP00000357692	0.645704254	0.00122	0.00367	6.12E-04
	ENSP00000373087	0.645807518
GNL1	ENSP00000373090	0.645910781
	ENSP00000403669	0.646014044
FAM72A	ENSP00000356096	0.646117307	0.00124	0.00309	6.42E-04
PCSK5	ENSP00000365943	0.64622057	1.35E-05	4.22E-05	6.96E-06
FAIM	ENSP00000342805	0.646323833	1.44E-06	2.36E-06	2.42E-07
PRPH2	ENSP00000230381	0.646427096	9.34E-07	1.61E-06	1.33E-07
PRPH	ENSP00000257860	0.646530359	1.08E-06	1.64E-06	1.51E-07
	ENSP00000225973	0.646633623
SEMA3E	ENSP00000303212	0.646736886	2.85E-06	1.06E-05	9.24E-07
PLXND1	ENSP00000317128	0.646840149	3.59E-06	1.35E-05	9.71E-07
MAGI3	ENSP00000304604	0.646943412	3.01E-06	7.53E-06	5.73E-07
SSX2IP	ENSP00000340279	0.647046675	3.37E-06	8.22E-06	6.94E-07
LMO7	ENSP00000342112	0.647149938	2.01E-06	5.42E-06	3.95E-07
PALLD	ENSP00000261509	0.647253201	3.79E-06	6.81E-06	4.65E-07
SEMA4A	ENSP00000347117	0.647356464	5.09E-06	1.13E-05	1.29E-06
SEMA4B	ENSP00000332204	0.647459727	1.07E-05	2.39E-05	1.84E-06
SEMA4G	ENSP00000210633	0.647562991	3.84E-06	7.07E-06	2.45E-07
SEMA4F	ENSP00000350547	0.647666254	1.06E-05	3.02E-05	2.67E-06
SEMA4C	ENSP00000306844	0.647769517	4.60E-06	8.08E-06	4.44E-07
C4BPA	ENSP00000356037	0.64787278	2.93E-06	2.04E-06	4.67E-08
C4BPB	ENSP00000243611	0.647976043	1.29E-05	2.01E-05	8.47E-07
	ENSP00000374939	0.648079306
CD1D	ENSP00000357153	0.648182569	5.48E-05	1.32E-04	6.56E-06
IGLC1	ENSP00000374855	0.648285832
	ENSP00000418294	0.648389095
IGHV6-1	ENSP00000375002	0.648492359
IGHV5-51	ENSP00000375035	0.648595622
DHX16	ENSP00000373071	0.648698885
	ENSP00000402658	0.648802148
CPSF3L	ENSP00000413493	0.648905411	1.79E-04	5.45E-04	2.14E-05
C7orf57	ENSP00000335500	0.649008674	2.54E-04	8.80E-04	4.18E-05
EHD4	ENSP00000220325	0.649111937	2.22E-04	7.71E-04	3.78E-05
ARHGEF15	ENSP00000355026	0.6492152	3.87E-04	0.00137	7.81E-05
SHF	ENSP00000290894	0.649318463	2.72E-04	0.00109	4.61E-05
ANGPTL3	ENSP00000360170	0.649421727	3.47E-04	0.00134	7.87E-05
GPR124	ENSP00000406367	0.64952499	2.57E-04	9.55E-04	5.71E-05
SEMA3C	ENSP00000265361	0.649628253	1.49E-04	4.53E-04	2.08E-05
PAX6	ENSP00000368401	0.649731516	1.47E-04	3.53E-04	1.35E-05
SEMA6A	ENSP00000345512	0.649834779	1.19E-04	2.15E-04	7.86E-06
NRP1	ENSP00000265371	0.649938042	1.94E-04	4.80E-04	2.40E-05
PCSK9	ENSP00000303208	0.650041305	4.69E-04	0.00123	9.26E-05
HPN	ENSP00000262626	0.650144568	4.69E-04	0.00123	9.26E-05
CDSN	ENSP00000373023	0.650247832
PPIE	ENSP00000312769	0.650351095	2.41E-04	7.56E-04	2.56E-05
GTF2H4	ENSP00000365504	0.650454358
ATAD3A	ENSP00000368030	0.650557621	3.26E-04	0.00107	3.43E-05
GPANK1	ENSP00000412884	0.650660884
	ENSP00000416357	0.650764147
FLOT1	ENSP00000388861	0.65086741
COMMD3	ENSP00000366032	0.650970673	3.29E-04	0.00133	2.81E-05
IER3	ENSP00000412283	0.651073936
TRIM39	ENSP00000398355	0.6511772
GOSR2	ENSP00000225567	0.651280463	3.98E-04	0.00152	4.11E-05
USO1	ENSP00000411698	0.651383726	6.47E-04	0.0027	5.86E-05
RAB1A	ENSP00000387286	0.651486989	6.24E-04	0.00274	4.47E-05
FHL5	ENSP00000326022	0.651590252	6.24E-04	0.00274	4.47E-05
GRIK2	ENSP00000397026	0.651693515	3.25E-04	0.00169	1.94E-05
ALPL	ENSP00000363965	0.651796778	2.09E-04	0.0012	1.04E-05
MACF1	ENSP00000289893	0.651900041	2.20E-04	9.76E-04	1.47E-05
	ENSP00000374957	0.652003304
HLA-DMA	ENSP00000363976	0.652106568	3.03E-04	0.0014	2.13E-05
HLA-DMB	ENSP00000378723	0.652209831
KCNJ8	ENSP00000240662	0.652313094	1.06E-04	5.66E-04	8.23E-06
ABCC9	ENSP00000261200	0.652416357	1.37E-04	7.42E-04	9.09E-06
ARTN	ENSP00000391998	0.65251962	0.00264	0.01099	4.24E-04
IPO13	ENSP00000361418	0.652622883	0.00192	0.00884	3.13E-04
CCHCR1	ENSP00000383205	0.652726146
OR11A1	ENSP00000383532	0.652829409
ELF3	ENSP00000352673	0.652932672	0.00114	0.00511	1.28E-04
BACE1	ENSP00000318585	0.653035936	8.68E-04	0.00402	6.54E-05
IL34	ENSP00000288098	0.653139199	3.82E-04	0.00164	1.68E-05
NRP2	ENSP00000353582	0.653242462	5.20E-04	0.00166	2.13E-05
HGFAC	ENSP00000372224	0.653345725	5.20E-04	0.00166	2.13E-05
	ENSP00000394422	0.653448988
IGHV1-69	ENSP00000375042	0.653552251
IGKV4-1	ENSP00000374778	0.653655514	5.90E-04	0.00191	2.20E-05
	ENSP00000382599	0.653758777
AGL	ENSP00000294724	0.653862041	3.51E-04	0.00124	9.25E-06
MICB	ENSP00000398412	0.653965304
C6orf15	ENSP00000373024	0.654068567
C2	ENSP00000392835	0.65417183
KCNJ4	ENSP00000306497	0.654275093	4.90E-05	5.56E-05	1.13E-07
KCNJ12	ENSP00000328150	0.654378356	9.19E-05	1.77E-04	3.31E-07
DLG1	ENSP00000345731	0.654481619	6.48E-04	0.00233	4.03E-05
	ENSP00000293813	0.654584882	1.03E-04	3.88E-04	2.12E-06
DLG3	ENSP00000363480	0.654688145	9.97E-05	4.10E-04	1.69E-06
DLG2	ENSP00000365272	0.654791409	4.22E-05	2.05E-04	9.18E-07
LIN7B	ENSP00000221459	0.654894672	4.45E-05	2.68E-04	1.49E-06
LIN7A	ENSP00000261203	0.654997935	2.26E-05	1.30E-04	2.92E-07
IGF2R	ENSP00000349437	0.655101198	2.42E-05	2.98E-04	9.48E-07
IGFBP6	ENSP00000301464	0.655204461	5.70E-06	1.90E-05	3.05E-09
DLGAP1	ENSP00000316377	0.655307724	8.47E-06	4.37E-05	2.14E-08
DLGAP4	ENSP00000363023	0.655410987	1.66E-05	1.11E-04	2.18E-07
TNF	ENSP00000365290	0.65551425	1.70E-05	1.49E-04	1.05E-07
LTA	ENSP00000416509	0.655617513
SPINT1	ENSP00000342098	0.655720777
SHANK2	ENSP00000345193	0.65582404	1.84E-05	1.63E-04	2.00E-07
GRIK5	ENSP00000262895	0.655927303	1.19E-05	5.45E-05	2.13E-08
IGHV3-48	ENSP00000375033	0.656030566	2.52E-05	2.49E-04	5.34E-08
ZHX2	ENSP00000314709	0.656133829	4.37E-05	3.26E-04	8.35E-08
PEBP4	ENSP00000256404	0.656237092	8.42E-06	9.79E-07	2.09E-10
	ENSP00000345280	0.656340355
BNIPL	ENSP00000357927	0.656443618	9.07E-06	6.44E-07	2.18E-10
TP53BP2	ENSP00000341957	0.656546882	3.77E-06	6.86E-08	4.75E-11
S100A2	ENSP00000357697	0.656650145	4.36E-06	9.40E-08	5.29E-11
KANK4	ENSP00000360195	0.656753408	6.03E-06	3.05E-07	8.22E-11
SLC35A3	ENSP00000359174	0.656856671	2.90E-06	2.84E-07	5.25E-11
TCF19	ENSP00000399388	0.656959934
PSMB8	ENSP00000406878	0.657063197
PPP1R11	ENSP00000411038	0.65716646
HLA-DPB1	ENSP00000407674	0.657269723
PSMB9	ENSP00000372595	0.657372986
MAGOH	ENSP00000360525	0.65747625	3.07E-05	5.19E-06	2.29E-09
	ENSP00000417884	0.657579513
TCF19	ENSP00000414980	0.657682776
HLA-C	ENSP00000407431	0.657786039
DAXX	ENSP00000382281	0.657889302
DDR1	ENSP00000401397	0.657992565
UBIAD1	ENSP00000366006	0.658095828	2.03E-04	1.89E-04	2.94E-08
SYNC	ENSP00000386439	0.658199091	1.72E-04	1.38E-04	5.87E-08
PYHIN1	ENSP00000357122	0.658302354	7.00E-05	2.48E-06	6.13E-09
IGHA2	ENSP00000374981	0.658405618
IGHV3-23	ENSP00000375018	0.658508881	2.53E-05	1.14E-06	2.28E-09
IGHV3-9	ENSP00000375009	0.658612144	2.53E-05	1.14E-06	2.28E-09
ST14	ENSP00000278742	0.658715407	3.24E-05	7.28E-06	1.13E-08
	ENSP00000408311	0.65881867
HLA-DRA	ENSP00000372746	0.658921933
RASGEF1A	ENSP00000379154	0.659025196	6.20E-05	3.37E-05	5.19E-08
HLA-DOA	ENSP00000372713	0.659128459
SLC44A4	ENSP00000398852	0.659231722
TRIM27	ENSP00000405229	0.659334986
	ENSP00000406696	0.659438249
NOTCH4	ENSP00000408335	0.659541512
CAP1	ENSP00000361878	0.659644775	9.19E-05	7.19E-04	2.47E-06
DXO	ENSP00000391349	0.659748038
	ENSP00000388779	0.659851301
SKIV2L	ENSP00000399530	0.659954564
SKIV2L	ENSP00000394400	0.660057827
LHX9	ENSP00000356357	0.660161091	2.79E-04	0.0053	5.19E-05
	ENSP00000415575	0.660264354
BRD2	ENSP00000403393	0.660367617
TOMM40L	ENSP00000356966	0.66047088	1.68E-04	0.00288	5.14E-05
FAM132A	ENSP00000329137	0.660574143	1.68E-04	0.00288	5.14E-05
	ENSP00000330342	0.660677406
TNFRSF14	ENSP00000347948	0.660780669	1.14E-04	0.00285	3.61E-05
CLSTN1	ENSP00000366513	0.660883932	1.29E-04	0.00371	4.48E-05
	ENSP00000387558	0.660987195
C1orf200	ENSP00000366537	0.661090459	1.19E-04	0.00329	2.44E-05
BSDC1	ENSP00000397759	0.661193722	1.19E-04	0.00329	2.44E-05
HLA-E	ENSP00000373091	0.661296985
IFRD2	ENSP00000398971	0.661400248	3.87E-05	6.51E-04	1.83E-06
ADPRH	ENSP00000349496	0.661503511	3.60E-05	2.60E-04	3.91E-07
PRRC2A	ENSP00000409444	0.661606774
	ENSP00000374932	0.661710037
HLA-G	ENSP00000397331	0.6618133
NMB	ENSP00000378089	0.661916563	1.48E-05	9.13E-05	5.68E-07
ECHDC2	ENSP00000351125	0.662019827	1.46E-05	1.26E-04	8.85E-07
CELA3A	ENSP00000290122	0.66212309	1.46E-05	1.26E-04	8.85E-07
TATDN3	ENSP00000355941	0.662226353
PTPN7	ENSP00000356248	0.662329616	9.39E-05	0.00248	4.11E-05
COLGALT2	ENSP00000354960	0.662432879	1.42E-04	0.00403	7.45E-05
	ENSP00000383732	0.662536142
RERE	ENSP00000338629	0.662639405	8.46E-05	0.0025	5.31E-05
USP13	ENSP00000263966	0.662742668	1.58E-04	0.00445	1.39E-04
NPLOC4	ENSP00000331487	0.662845931	0.00139	0.02403	0.0014
FAF2	ENSP00000261942	0.662949195	0.00251	0.02778	0.00241
UFD1L	ENSP00000263202	0.663052458	0.00272	0.02875	0.00264
	ENSP00000360658	0.663155721
ZFYVE9	ENSP00000287727	0.663258984	0.00153	0.01856	0.00146
RAB3B	ENSP00000360718	0.663362247	0.00119	0.01484	0.00108
SERBP1	ENSP00000360034	0.66346551	7.64E-04	0.00948	7.29E-04
TRIM15	ENSP00000409605	0.663568773
HSPB11	ENSP00000194214	0.663672036	9.52E-04	0.01427	9.15E-04
FCGR1A	ENSP00000358165	0.6637753	0.00115	0.01528	0.00105
DDX39B	ENSP00000400326	0.663878563
MOB3C	ENSP00000271139	0.663981826	9.86E-04	0.01149	8.87E-04
WDR46	ENSP00000405614	0.664085089
CLIC1	ENSP00000412217	0.664188352
GPANK1	ENSP00000388687	0.664291615
FCAR	ENSP00000347714	0.664394878	0.00173	0.01835	0.0021
HIST2H3A	ENSP00000385479	0.664498141	0.00278	0.02589	0.00349
FLOT1	ENSP00000372873	0.664601404
TNFSF11	ENSP00000239849	0.664704668	0.00332	0.03227	0.00451
CRP	ENSP00000255030	0.664807931	0.00288	0.026	0.00377
TNFRSF11B	ENSP00000297350	0.664911194	0.00278	0.02459	0.00335
RIMKLA	ENSP00000414330	0.665014457	0.00419	0.02496	0.0044
S100A13	ENSP00000344822	0.66511772	0.00308	0.01952	0.0034
APOBEC4	ENSP00000310622	0.665220983	0.00306	0.01686	0.00314
CTSK	ENSP00000271651	0.665324246	0.00306	0.01686	0.00314
HORMAD1	ENSP00000355167	0.665427509	0.00361	0.01833	0.00356
ZMYM6	ENSP00000349708	0.665530772	0.00447	0.02161	0.00452
SLC19A2	ENSP00000236137	0.665634036	0.00434	0.02057	0.00427
C1orf146	ENSP00000359401	0.665737299	0.00501	0.0224	0.00495
FAM163A	ENSP00000354891	0.665840562	0.00523	0.02153	0.00498
FAM107B	ENSP00000181796	0.665943825	0.00523	0.02153	0.00498
LAMTOR5	ENSP00000256644	0.666047088	0.00523	0.02153	0.00498
SLC16A4	ENSP00000358794	0.666150351	0.00523	0.02153	0.00498
RBM15	ENSP00000358799	0.666253614	0.00523	0.02153	0.00498
CTNNBIP1	ENSP00000366466	0.666356877	0.00523	0.02153	0.00498
CACYBP	ENSP00000356652	0.66646014	0.00623	0.02588	0.0064
	ENSP00000411702	0.666563404
PPP1R11	ENSP00000373107	0.666666667
	ENSP00000397716	0.66676993
NEU1	ENSP00000229725	0.666873193
ARHGEF10L	ENSP00000355060	0.666976456	0.00953	0.02832	0.00955
	ENSP00000407737	0.667079719
C2	ENSP00000407961	0.667182982
C4B	ENSP00000415941	0.667286245	0.01016	0.02882	0.0098
C4A	ENSP00000396688	0.667389509	0.00895	0.02604	0.00884
ATPAF1	ENSP00000361005	0.667492772	0.00826	0.02488	0.00834
	ENSP00000392535	0.667596035
CELA3B	ENSP00000338369	0.667699298	0.00752	0.02451	0.00803
PPT2	ENSP00000416062	0.667802561
HHLA3	ENSP00000359978	0.667905824	0.00676	0.02223	0.00685
C6orf100	ENSP00000410635	0.668009087
GDAP2	ENSP00000358451	0.66811235	0.00506	0.01725	0.00533
HSPA1L	ENSP00000396486	0.668215613
TM2D1	ENSP00000360222	0.668318877	0.00506	0.01725	0.00533
HES2	ENSP00000367065	0.66842214	0.00405	0.01421	0.0044
HLA-G	ENSP00000392347	0.668525403
	ENSP00000290575	0.668628666	0.00376	0.01387	0.00417
C1S	ENSP00000328173	0.668731929	0.00388	0.01469	0.0043
IGHV1-46	ENSP00000375031	0.668835192
HBM	ENSP00000349270	0.668938455	0.00813	0.02859	0.00914
VPS72	ENSP00000357887	0.669041718	0.00967	0.03382	0.01106
DDX39B	ENSP00000399542	0.669144981
	ENSP00000392198	0.669248245
NCR3	ENSP00000390131	0.669351508
EGFL8	ENSP00000388000	0.669454771
POU5F1	ENSP00000388842	0.669558034
TMEM53	ENSP00000361311	0.669661297	0.01788	0.05819	0.0223
PRPF38B	ENSP00000359042	0.66976456	0.02035	0.06696	0.02619
GPANK1	ENSP00000401272	0.669867823
	ENSP00000409376	0.669971086
ADAMTSL4-AS1	ENSP00000358031	0.670074349
AKR7A2	ENSP00000235835	0.670177613	0.01527	0.05175	0.01795
ZBTB22	ENSP00000388191	0.670280876
TAPBP	ENSP00000407195	0.670384139
S100A1	ENSP00000292169	0.670487402	0.01273	0.04241	0.0163
FBXO18	ENSP00000369335	0.670590665	0.01273	0.04241	0.0163
DNAJC16	ENSP00000365007	0.670693928	0.01304	0.04252	0.01635
PLEKHM2	ENSP00000364956	0.670797191	0.02043	0.05132	0.02108
C1orf159	ENSP00000368623	0.670900454
PAQR6	ENSP00000338330	0.671003718	0.01787	0.0381	0.01624
ZYG11A	ENSP00000360583	0.671106981	0.01442	0.0312	0.01268
N9a, F and D5 vs Rho: 0.0778
Gene Name	Ensembl Protein ID	Gene Position	D5 vs Rho	F vs Rho	N9a Vs Rho
	ENSP00000416821	0.069702602
RPL21	ENSP00000346027	0.069805865	0.09946	0.13837	0.77104
WDTC1	ENSP00000355317	0.069909129	0.23596	0.36714	0.35369
DCAF13	ENSP00000297579	0.070012392	0.36437	0.63013	0.15034
DDA1	ENSP00000352928	0.070115655	0.38748	0.66407	0.20604
GORAB	ENSP00000356737	0.070218918	0.42175	0.71289	0.16791
CNGA2	ENSP00000328478	0.070322181	0.42413	0.79352	0.11368
MOCOS	ENSP00000261326	0.070425444	0.28564	0.59076	0.1683
	ENSP00000339580	0.070528707
GPHN	ENSP00000303019	0.07063197	0.48469	0.91119	0.06176
DIS3L	ENSP00000321711	0.070735233	0.69564	0.74957	0.02167
SUPV3L1	ENSP00000352678	0.070838497	0.81684	0.61249	0.01052
C1D	ENSP00000348107	0.07094176	0.7187	0.7773	0.01771
MPHOSPH6	ENSP00000258169	0.071045023	0.58218	0.96889	0.03692
KDM5D	ENSP00000322408	0.071148286	0.41261	0.69004	0.08083
	ENSP00000372489	0.071251549
ZNF76	ENSP00000363064	0.071354812	0.24456	0.36956	0.21582
BTAF1	ENSP00000265990	0.071458075	0.20725	0.23924	0.31564
GCHFR	ENSP00000260447	0.071561338	0.31384	0.37422	0.15996
ALPPL2	ENSP00000295453	0.071664601	0.54606	0.72541	0.0443
ALPI	ENSP00000295463	0.071767865	0.49695	0.70243	0.06061
RASSF4	ENSP00000339692	0.071871128	0.34517	0.46281	0.11357
RASSF3	ENSP00000336616	0.071974391	0.35551	0.5282	0.06593
UTY	ENSP00000328939	0.072077654	0.27331	0.39247	0.17026
USP9Y	ENSP00000342812	0.072180917	0.34214	0.49726	0.15441
	ENSP00000253320	0.07228418
ZFY	ENSP00000155093	0.072387443	0.37306	0.61902	0.09131
DDX3Y	ENSP00000336725	0.072490706	0.34692	0.54133	0.11078
DDX3X	ENSP00000382840	0.072593969	0.55707	0.78175	0.05831
ATXN2	ENSP00000366843	0.072697233	0.90647	0.75941	0.02603
ALG8	ENSP00000299626	0.072800496	0.6509	0.98329	0.05949
	ENSP00000391210	0.072903759
BCAP31	ENSP00000392330	0.073007022	0.63903	0.9618	0.08567
RNF123	ENSP00000328287	0.073110285	0.69732	0.93804	0.05338
KPNA5	ENSP00000348704	0.073213548	0.56488	0.93906	0.0729
ago/01	ENSP00000362300	0.073316811	0.36532	0.69432	0.12429
ago/02	ENSP00000220592	0.073420074	0.46521	0.92673	0.07265
FAM103A1	ENSP00000307181	0.073523338	0.42878	0.81823	0.10615
ALG10	ENSP00000266483	0.073626601	0.33069	0.67086	0.16178
ALG10B	ENSP00000310120	0.073729864	0.2948	0.61894	0.22058
DXO	ENSP00000391123	0.073833127
DXO	ENSP00000337759	0.07393639	0.18624	0.48673	0.38655
KCNK3	ENSP00000306275	0.074039653	0.1124	0.31195	0.61491
ADAM22	ENSP00000265727	0.074142916	0.13936	0.40145	0.53552
LRRFIP1	ENSP00000375857	0.074246179	0.09947	0.33001	0.7366
LRRFIP2	ENSP00000338727	0.074349442	0.06978	0.24501	0.95943
ARL2	ENSP00000246747	0.074452706	0.05783	0.19913	0.94488
ARL13B	ENSP00000377769	0.074555969	0.06746	0.22389	0.77484
SEPT5	ENSP00000391311	0.074659232	0.10399	0.33983	0.40487
GPR37	ENSP00000306449	0.074762495	0.14788	0.44965	0.28454
PINK1	ENSP00000364204	0.074865758	0.11228	0.35171	0.44536
DXO	ENSP00000382819	0.074969021
XRN2	ENSP00000366396	0.075072284	0.12349	0.32988	0.37741
TRUB1	ENSP00000298746	0.075175547	0.20497	0.41447	0.35092
MTIF2	ENSP00000263629	0.07527881	0.17821	0.33388	0.41731
DSG3	ENSP00000257189	0.075382074	0.1135	0.20997	0.65512
GRIPAP1	ENSP00000365624	0.075485337	0.15286	0.26893	0.54875
SOGA2	ENSP00000352927	0.0755886	0.18029	0.27424	0.53283
ZHX3	ENSP00000312222	0.075691863	0.15952	0.24588	0.63055
KLF10	ENSP00000285407	0.075795126	0.12619	0.1896	0.75527
FERMT3	ENSP00000279227	0.075898389	0.10841	0.15806	0.82187
FERMT2	ENSP00000342858	0.076001652	0.087	0.12616	0.84457
CTDSP1	ENSP00000273062	0.076104915	0.08923	0.14442	0.80898
CTDSPL	ENSP00000273179	0.076208178	0.13405	0.22082	0.60979
CTDSP2	ENSP00000381148	0.076311442	0.10124	0.18613	0.80977
	ENSP00000294241	0.076414705
XRN1	ENSP00000264951	0.076517968	0.0684	0.15402	0.87124
EXOSC6	ENSP00000398597	0.076621231	0.07887	0.14032	0.77437
EXOSC10	ENSP00000366135	0.076724494	0.20527	0.34832	0.33762
EXOSC4	ENSP00000315476	0.076827757	0.14333	0.2611	0.43254
EXOSC8	ENSP00000374354	0.07693102	0.06662	0.12214	0.65783
EXOSC3	ENSP00000323046	0.077034283	0.0839	0.14617	0.56521
EXOSC5	ENSP00000221233	0.077137547	0.14088	0.23706	0.34537
EXOSC9	ENSP00000368984	0.07724081	0.06752	0.097	0.56078
KLHL11	ENSP00000314608	0.077344073	0.06159	0.08577	0.55957
ABTB2	ENSP00000298992	0.077447336	0.05801	0.08145	0.50642
KCTD11	ENSP00000328352	0.077550599	0.08452	0.10628	0.3543
OGG1	ENSP00000306561	0.077653862	0.05692	0.06429	0.69519
CDK5RAP1	ENSP00000217372	0.077757125	0.10969	0.15677	0.42425
SBDS	ENSP00000246868	0.077860388	0.11692	0.16595	0.40318
PARN	ENSP00000387911	0.077963651	0.06749	0.08783	0.61745
EXOSC1	ENSP00000359939	0.078066915	0.06749	0.08783	0.61745
DCP2	ENSP00000373715	0.078170178	0.04127	0.05933	0.95523
KHSRP	ENSP00000381216	0.078273441	0.04717	0.06919	0.85888
MBNL1	ENSP00000282486	0.078376704	0.03985	0.06456	0.96724
NUPL1	ENSP00000371155	0.078479967	0.05846	0.09006	0.83
IL37	ENSP00000263326	0.07858323	0.01741	0.02732	0.55059
TOB1	ENSP00000268957	0.078686493	0.01668	0.01807	0.4399
PAIP2	ENSP00000265192	0.078789756	0.01567	0.01783	0.3476
PAIP1	ENSP00000302768	0.078893019	0.01439	0.01637	0.31652
CNOT7	ENSP00000355279	0.078996283	0.00681	0.00821	0.17133
CNOT8	ENSP00000285896	0.079099546	0.00754	0.01012	0.18179
	ENSP00000390147	0.079202809
	ENSP00000382780	0.079306072
TMEM258	ENSP00000257262	0.079409335	0.00276	0.00364	0.04867
OSTC	ENSP00000354676	0.079512598	0.00227	0.00333	0.05541
DAD1	ENSP00000250498	0.079615861	0.0015	0.00232	0.03357
STT3A	ENSP00000376472	0.079719124	0.00314	0.00386	0.06994
STT3B	ENSP00000295770	0.079822387	0.00336	0.00422	0.0595
	ENSP00000221167	0.079925651	0.01186	0.01413	0.22197
ERF	ENSP00000222329	0.080028914	0.0119	0.01321	0.2465
TSC22D4	ENSP00000300181	0.080132177	0.01433	0.01497	0.31874
GBAS	ENSP00000313050	0.08023544	0.02656	0.02384	0.53544
RMDN3	ENSP00000260385	0.080338703	0.02889	0.02614	0.64382
HSPB6	ENSP00000004982	0.080441966	0.03263	0.03159	0.64167
FOXK1	ENSP00000328720	0.080545229	0.02842	0.02898	0.62598
MYCBPAP	ENSP00000323184	0.080648492	0.02042	0.02147	0.50438
HINFP	ENSP00000318085	0.080751756	0.01601	0.01632	0.39502
MKL2	ENSP00000339086	0.080855019	0.01744	0.02011	0.45704
FAM72C	ENSP00000358174	0.080958282	0.02029	0.02196	0.54321
BOK	ENSP00000314132	0.081061545	0.01614	0.01662	0.44497
ARFRP1	ENSP00000326884	0.081164808	0.01699	0.02245	0.39206
DNAH1	ENSP00000401514	0.081268071	0.02049	0.02722	0.44357
SNX4	ENSP00000251775	0.081371334	0.03883	0.05465	0.7405
DNAH2	ENSP00000373825	0.081474597	0.07332	0.10056	0.94518
DNAH8	ENSP00000352312	0.08157786	0.04516	0.07842	0.76268
DNAH17	ENSP00000374490	0.081681124	0.05439	0.08353	0.85532
COPRS	ENSP00000304327	0.081784387	0.04581	0.06278	0.84203
SOX7	ENSP00000301921	0.08188765	0.04918	0.05997	0.81502
TEP1	ENSP00000262715	0.081990913	0.05046	0.0627	0.81668
TMSB4Y	ENSP00000284856	0.082094176	0.07053	0.09307	0.95924
NLGN4Y	ENSP00000342535	0.082197439	0.05427	0.07175	0.89107
ZNF408	ENSP00000309606	0.082300702	0.09614	0.11491	0.91447
EDC3	ENSP00000320503	0.082403965	0.1068	0.1179	0.80991
DCP1B	ENSP00000280665	0.082507228	0.06918	0.075	0.96707
LSM1	ENSP00000310596	0.082610492	0.06532	0.06108	0.89378
LSM7	ENSP00000252622	0.082713755	0.06375	0.04506	0.68853
LSM6	ENSP00000296581	0.082817018	0.12524	0.09059	0.9604
LSM5	ENSP00000410758	0.082920281	0.06445	0.04411	0.70256
HAUS4	ENSP00000206474	0.083023544	0.07125	0.06003	0.82624
	ENSP00000359239	0.083126807	0.05927	0.05253	0.64727
	ENSP00000203166	0.08323007
HAUS6	ENSP00000369871	0.083333333	0.05705	0.05423	0.52609
HAUS3	ENSP00000243706	0.083436596	0.03611	0.03606	0.36691
HAUS8	ENSP00000253669	0.08353986	0.04036	0.03896	0.37597
EDC4	ENSP00000351811	0.083643123	0.02096	0.01747	0.21642
DDX6	ENSP00000264018	0.083746386	0.02328	0.02005	0.24088
PATL1	ENSP00000300146	0.083849649	0.02872	0.02297	0.2704
LSM2	ENSP00000364813	0.083952912	0.05018	0.04189	0.4496
SAP30L	ENSP00000297109	0.084056175	0.04583	0.03841	0.44423
KLF16	ENSP00000250916	0.084159438	0.06521	0.05182	0.52346
KLF11	ENSP00000307023	0.084262701	0.0722	0.06012	0.59704
	ENSP00000387188	0.084365965
DNAH3	ENSP00000261383	0.084469228	0.08077	0.06873	0.67225
DNAH7	ENSP00000311273	0.084572491	0.08604	0.07959	0.65323
DNAH9	ENSP00000262442	0.084675754	0.04779	0.04405	0.41183
DNAL4	ENSP00000216068	0.084779017	0.04001	0.0374	0.3686
ANKRD28	ENSP00000382379	0.08488228	0.03218	0.03175	0.3233
MRRF	ENSP00000297908	0.084985543	0.04108	0.04045	0.39836
MRPS2	ENSP00000241600	0.085088806	0.03905	0.04001	0.36509
MYCBP	ENSP00000380702	0.085192069	0.05357	0.05728	0.55013
ZFP36L1	ENSP00000337386	0.085295333	0.033	0.03786	0.36974
TNPO1	ENSP00000336712	0.085398596	0.03589	0.04058	0.43022
ZFP36	ENSP00000248673	0.085501859	0.04722	0.054	0.53575
PTS	ENSP00000280362	0.085605122	0.04411	0.05167	0.50787
ALPP	ENSP00000375881	0.085708385	0.05452	0.06544	0.5654
TARDBP	ENSP00000240185	0.085811648	0.05878	0.07041	0.5979
PABPC4	ENSP00000361949	0.085914911	0.0801	0.08986	0.72274
UBR5	ENSP00000220959	0.086018174	0.08624	0.09675	0.72769
KNCN	ENSP00000379607	0.086121437	0.08696	0.0979	0.68139
SPIB	ENSP00000270632	0.086224701	0.09952	0.12065	0.72285
N9a, F and D5 vs Rho: 0.19-0.197
Gene Name	Ensembl Protein ID	Gene Position	D5 vs Rho	F vs Rho	N9a Vs Rho
TBP	ENSP00000230354	0.181846345	0.99837	0.74681
POLR1D	ENSP00000302478	0.181949608
	ENSP00000370191	0.182052871
EDF1	ENSP00000224073	0.182156134	0.98587	0.78021
MBIP	ENSP00000324444	0.182259397	0.94284	0.71653
PAGR1	ENSP00000326519	0.18236266	0.98569	0.77414
KDM6A	ENSP00000367203	0.182465923	0.93834	0.79406
PAXIP1	ENSP00000384048	0.182569186	0.83289	0.91066
KMT2B	ENSP00000222270	0.182672449	0.89455	0.86576
KMT2C	ENSP00000262189	0.182775713	0.76315	0.9719
ASH1L	ENSP00000376204	0.182878976	0.8018	0.99452
IPO4	ENSP00000346453	0.182982239	0.79496	0.99519
ASF1A	ENSP00000229595	0.183085502	0.82617	0.97261
TLK2	ENSP00000275780	0.183188765	0.78343	0.99492
PSIP1	ENSP00000370109	0.183292028	0.80835	0.97452
	ENSP00000278816	0.183395291	0.89536	0.90971
CCDC101	ENSP00000316114	0.183498554	0.925	0.90473
DR1	ENSP00000359290	0.183601817	0.89315	0.92042
DRAP1	ENSP00000307850	0.183705081	0.79091	0.9711
MEN1	ENSP00000337088	0.183808344	0.76292	0.93793
KMT2D	ENSP00000301067	0.183911607	0.72765	0.91629
ASH2L	ENSP00000340896	0.18401487	0.59682	0.78542
WDR5	ENSP00000351446	0.184118133	0.63207	0.83283
RBBP5	ENSP00000264515	0.184221396	0.56871	0.74981
CHD8	ENSP00000406288	0.184324659	0.6419	0.84152
	ENSP00000352262	0.184427922
RNF2	ENSP00000356480	0.184531186	0.68069	0.89551
REV1	ENSP00000258428	0.184634449	0.66819	0.84341
RAD18	ENSP00000264926	0.184737712	0.65806	0.85446
POLN	ENSP00000372316	0.184840975	0.62197	0.82885
POLI	ENSP00000217800	0.184944238	0.64162	0.83726
CBX7	ENSP00000216133	0.185047501	0.68143	0.89559
SCML2	ENSP00000251900	0.185150764	0.66359	0.8669
CBX6	ENSP00000384490	0.185254027	0.6282	0.82539
PCGF5	ENSP00000337500	0.18535729	0.69731	0.92867
CBX8	ENSP00000269385	0.185460554	0.5255	0.73454
PCGF2	ENSP00000354033	0.185563817	0.49201	0.69594
PCGF3	ENSP00000354724	0.18566708	0.42109	0.60759
AEBP2	ENSP00000381840	0.185770343	0.33929	0.51089
EZH1	ENSP00000404658	0.185873606	0.31806	0.50194
EED	ENSP00000263360	0.185976869	0.37081	0.57837
EZH2	ENSP00000320147	0.186080132	0.33254	0.548
SUZ12	ENSP00000316578	0.186183395	0.36884	0.59731
JARID2	ENSP00000341280	0.186286658	0.42314	0.64776
DPY30	ENSP00000295066	0.186389922	0.31319	0.48794
CXXC1	ENSP00000390475	0.186493185	0.37445	0.56603
SETD1B	ENSP00000267197	0.186596448	0.33748	0.52618
SETD1A	ENSP00000262519	0.186699711	0.28458	0.428
BAP1	ENSP00000417132	0.186802974	0.24834	0.38176
RING1	ENSP00000363787	0.186906237	0.2551	0.37991
PCGF1	ENSP00000233630	0.1870095	0.27803	0.40791
PCGF6	ENSP00000358862	0.187112763	0.29398	0.44242
	ENSP00000309482	0.187216026
ASXL1	ENSP00000364839	0.18731929	0.27717	0.4302
GTF3C5	ENSP00000361180	0.187422553	0.32617	0.4975
GTF3C4	ENSP00000361219	0.187525816	0.28401	0.44496
GTF3C3	ENSP00000263956	0.187629079	0.2956	0.48039
GTF3C2	ENSP00000264720	0.187732342	0.30414	0.48944
GTF3C1	ENSP00000348510	0.187835605	0.34343	0.5438
	ENSP00000251757	0.187938868	0.35536	0.5377
CBX2	ENSP00000308750	0.188042131	0.27512	0.42212
TP53I3	ENSP00000238721	0.188145395	0.30051	0.44758
	ENSP00000263583	0.188248658
PPP1R13B	ENSP00000202556	0.188351921	0.32698	0.46303
DCAF5	ENSP00000341351	0.188455184	0.25865	0.38245
CRBN	ENSP00000231948	0.188558447	0.27199	0.39234
DCAF12	ENSP00000355114	0.18866171	0.21576	0.31693
DCAF17	ENSP00000364404	0.188764973	0.20677	0.29551
DCAF8	ENSP00000318227	0.188868236	0.24369	0.3311
	ENSP00000228217	0.188971499
SNAPC4	ENSP00000298532	0.189074763	0.35139	0.46949
SNAPC5	ENSP00000319597	0.189178026	0.30839	0.41873
SNAPC2	ENSP00000221573	0.189281289	0.23836	0.33532
ZNF143	ENSP00000379847	0.189384552	0.23865	0.31963
LZTS1	ENSP00000265801	0.189487815	0.19422	0.26902
USF1	ENSP00000356999	0.189591078	0.2171	0.28998
SUPT20H	ENSP00000218894	0.189694341	0.22003	0.29906
DCAF6	ENSP00000356817	0.189797604	0.21333	0.30631
DCAF16	ENSP00000371682	0.189900867	0.1978	0.26412
DCAF4	ENSP00000351147	0.190004131	0.16935	0.22447
DCAF11	ENSP00000323680	0.190107394	0.1405	0.19463
USP12	ENSP00000282344	0.190210657	0.11307	0.15363
	ENSP00000393405	0.19031392
PHLPP2	ENSP00000348611	0.190417183	0.09205	0.12764
ATAD5	ENSP00000313171	0.190520446	0.08245	0.11528
CLPB	ENSP00000294053	0.190623709	0.09369	0.12281
CSN2	ENSP00000341030	0.190726972	0.12395	0.15862
COPS7B	ENSP00000272995	0.190830235	0.11401	0.14893
CHM	ENSP00000350386	0.190933499	0.11071	0.14929
GORASP1	ENSP00000313869	0.191036762	0.09623	0.12443
GOLGA2	ENSP00000416097	0.191140025	0.09173	0.12631
GTF3A	ENSP00000370532	0.191243288	0.0545	0.08007
SSB	ENSP00000260956	0.191346551	0.06215	0.08577
NFIX	ENSP00000353219	0.191449814	0.04867	0.06794
INO80D	ENSP00000384198	0.191553077	0.04158	0.05683
CSE1L	ENSP00000262982	0.19165634	0.03624	0.045
RNF7	ENSP00000273480	0.191759604	0.02609	0.03295
COPS8	ENSP00000346340	0.191862867	0.02747	0.03701
GPS1	ENSP00000347251	0.19196613	0.02514	0.03285
COPS4	ENSP00000264389	0.192069393	0.02831	0.03509
COPS7A	ENSP00000229251	0.192172656	0.03273	0.03921
DFFA	ENSP00000366237	0.192275919	0.01935	0.02395
KPNA1	ENSP00000343701	0.192379182	0.01595	0.02105
RAN	ENSP00000396127	0.192482445	0.00722	0.01001
KPNB1	ENSP00000290158	0.192585708	0.00941	0.01317
NUP133	ENSP00000261396	0.192688972	0.0125	0.01874
NUP43	ENSP00000342262	0.192792235	0.01039	0.0156
B9D2	ENSP00000243578	0.192895498	0.00846	0.01305
AURKC	ENSP00000302898	0.192998761	0.00878	0.01462
SCRIB	ENSP00000349486	0.193102024	0.00711	0.01257
RCC1	ENSP00000362937	0.193205287	0.00702	0.01216
IREB2	ENSP00000258886	0.19330855	0.00407	0.00658
BMI1	ENSP00000365851	0.193411813	0.00465	0.00673
RING1	ENSP00000396439	0.193515076
PHC2	ENSP00000257118	0.19361834	0.00523	0.00771
CBX4	ENSP00000269397	0.193721603	0.0042	0.00609
EHMT1	ENSP00000417980	0.193824866	0.00978	0.013
COPS3	ENSP00000268717	0.193928129	0.01875	0.02307
USP19	ENSP00000381863	0.194031392	0.0211	0.02608
DMWD	ENSP00000270223	0.194134655	0.02058	0.02411
WDR20	ENSP00000335434	0.194237918	0.01417	0.01694
USP46	ENSP00000407818	0.194341181	0.01503	0.02035
WDR48	ENSP00000307491	0.194444444	0.01255	0.01961
COPS5	ENSP00000350512	0.194547708	0.01465	0.02146
COPS6	ENSP00000304102	0.194650971	0.00889	0.01293
DCAF10	ENSP00000366953	0.194754234	0.01358	0.0191
DCAF7	ENSP00000308344	0.194857497	0.01498	0.02096
TRPC4AP	ENSP00000252015	0.19496076	0.01572	0.02272
DYRK1B	ENSP00000312789	0.195064023	0.02224	0.03127
RANBP3	ENSP00000341483	0.195167286	0.02615	0.03734
IPO11	ENSP00000386992	0.195270549	0.02685	0.0387
TMPO	ENSP00000266732	0.195373813
BAZ1A	ENSP00000353458	0.195477076	0.04417	0.06203
CHRAC1	ENSP00000220913	0.195580339	0.04297	0.05987
REV3L	ENSP00000351697	0.195683602	0.05918	0.07996
CRCP	ENSP00000378736	0.195786865	0.08392	0.11164
PTMA	ENSP00000344547	0.195890128	0.09091	0.11723
KAT7	ENSP00000259021	0.195993391	0.08299	0.10353
KPNA2	ENSP00000332455	0.196096654	0.05835	0.07115
NUP160	ENSP00000367721	0.196199917	0.0604	0.06962
NUP85	ENSP00000245544	0.196303181	0.05214	0.05957
NUP107	ENSP00000229179	0.196406444	0.0616	0.06853
NUP37	ENSP00000251074	0.196509707	0.07276	0.08243
NSUN2	ENSP00000264670	0.19661297	0.06104	0.07184
	ENSP00000381897	0.196716233
BRD1	ENSP00000216267	0.196819496	0.06357	0.07873
BRPF1	ENSP00000373340	0.196922759	0.05259	0.07048
ING5	ENSP00000322142	0.197026022	0.05928	0.08194
KAT6B	ENSP00000287239	0.197129285	0.05892	0.08482
KAT6A	ENSP00000265713	0.197232549	0.06218	0.09132
INO80C	ENSP00000391457	0.197335812	0.06218	0.09132
MCRS1	ENSP00000349640	0.197439075	0.05274	0.07665
KAT8	ENSP00000406037	0.197542338	0.08342	0.12053
SETD7	ENSP00000274031	0.197645601	0.10107	0.14271
ATXN1	ENSP00000244769	0.197748864	0.0932	0.13393
TMEM189-UBE2V1	ENSP00000344166	0.197852127	0.09933	0.1576
	ENSP00000420819	0.19795539
RYBP	ENSP00000419494	0.198058653	0.11483	0.17675
BRD2	ENSP00000410994	0.198161917
PLOD2	ENSP00000282903	0.19826518	0.10395	0.161
PLOD3	ENSP00000223127	0.198368443	0.10132	0.15868
COLGALT1	ENSP00000252599	0.198471706	0.13108	0.21222
SUV420H2	ENSP00000255613	0.198574969	0.10023	0.16973
POLH	ENSP00000361310	0.198678232	0.08776	0.15197
UBE2B	ENSP00000265339	0.198781495	0.09931	0.17751
UBE2V1	ENSP00000340305	0.198884758	0.06817	0.13397
USP15	ENSP00000258123	0.198988022	0.06719	0.13171
STRAP	ENSP00000392270	0.199091285	0.06194	0.12564
FKBP3	ENSP00000216330	0.199194548	0.06424	0.1279
RNF40	ENSP00000325677	0.199297811	0.05044	0.10639
INO80	ENSP00000355205	0.199401074	0.07922	0.16237
INO80E	ENSP00000303977	0.199504337	0.09091	0.17504
ACTR8	ENSP00000336842	0.1996076	0.09631	0.18392
PFDN6	ENSP00000415678	0.199710863
PFDN6	ENSP00000412319	0.199814126
PFDN6	ENSP00000363734	0.19991739	0.0681	0.13521
SETD8	ENSP00000332995	0.200020653	0.06018	0.12157
ANXA2	ENSP00000346032	0.200123916	0.04266	0.09516
GUCA1B	ENSP00000230361	0.200227179	0.03849	0.08762
GUCA1C	ENSP00000261047	0.200330442	0.04211	0.09866
GUCA1A	ENSP00000053469	0.200433705	0.05426	0.12331
CNGA4	ENSP00000369268	0.200536968	0.07618	0.15987
CNGA3	ENSP00000272602	0.200640231	0.0788	0.16519
EMD	ENSP00000358857	0.200743494	0.074	0.15589
IGF2BP1	ENSP00000290341	0.200846758	0.06384	0.13537
EP400	ENSP00000374213	0.200950021	0.04973	0.11132
TMEFF2	ENSP00000272771	0.201053284	0.05071	0.10535
TAOK2	ENSP00000310094	0.201156547	0.05154	0.10429
TAOK3	ENSP00000376317	0.20125981	0.08625	0.17795
INO80B	ENSP00000233331	0.201363073	0.07863	0.16317
	ENSP00000344343	0.201466336
ACTR5	ENSP00000243903	0.201569599	0.06643	0.15636
NFRKB	ENSP00000400476	0.201672863	0.04181	0.10807
TXNL1	ENSP00000217515	0.201776126	0.03021	0.08192
HAT1	ENSP00000264108	0.201879389	0.0318	0.08427
HIST2H3C	ENSP00000358154	0.201982652	0.02995	0.07597
ING3	ENSP00000320566	0.202085915	0.03005	0.07572
EPC1	ENSP00000263062	0.202189178	0.02053	0.05458
BRD8	ENSP00000254900	0.202292441	0.01774	0.05195
MEAF6	ENSP00000362166	0.202395704	0.02638	0.07056
PHF17	ENSP00000226319	0.202498967	0.02823	0.07564
	ENSP00000222301	0.202602231
SYNE3	ENSP00000334308	0.202705494	0.04193	0.09907
POT1	ENSP00000350249	0.202808757	0.03397	0.08175
TINF2	ENSP00000267415	0.20291202	0.02892	0.07969
FBXO30	ENSP00000237281	0.203015283	0.0332	0.09329
FBXW5	ENSP00000313034	0.203118546	0.02497	0.07309
SARS2	ENSP00000221431	0.203221809	0.02328	0.06772
FBXL5	ENSP00000344866	0.203325072	0.0155	0.04813
FBXO2	ENSP00000346240	0.203428335	0.01026	0.03444
UBE2M	ENSP00000253023	0.203531599	0.00858	0.02792
UBA3	ENSP00000354340	0.203634862	0.00595	0.01986
NAE1	ENSP00000290810	0.203738125	0.00792	0.02506
RDH14	ENSP00000370648	0.203841388	0.00646	0.02035
CHD7	ENSP00000392028	0.203944651	0.00892	0.02725
SETDB1	ENSP00000357965	0.204047914	0.00567	0.01843
CARD16	ENSP00000364858	0.204151177	0.00453	0.01612
HIST1H4L	ENSP00000348258	0.20425444	0.0047	0.01594
HIST1H4A	ENSP00000352980	0.204357703	0.00633	0.01919
HIST1H3A	ENSP00000350275	0.204460967	0.00546	0.01688
HIST3H3	ENSP00000355657	0.20456423	0.00427	0.01424
HIST4H4	ENSP00000350767	0.204667493	0.00597	0.02034
MSH5	ENSP00000364894	0.204770756	0.01176	0.0367
KIFC1	ENSP00000393963	0.204874019	0.01038	0.03639
PPM1D	ENSP00000306682	0.204977282	0.00998	0.0355
N9a, F and D5 vs Rho: 0.2044--0.215
Gene Name	Ensembl Protein ID	Gene Position	D5 vs Rho	F vs Rho	N9a Vs Rho
NUP85	ENSP00000245544	0.196303181	0.05214	0.05957
NUP107	ENSP00000229179	0.196406444	0.0616	0.06853
NUP37	ENSP00000251074	0.196509707	0.07276	0.08243
NSUN2	ENSP00000264670	0.19661297	0.06104	0.07184
	ENSP00000381897	0.196716233
BRD1	ENSP00000216267	0.196819496	0.06357	0.07873
BRPF1	ENSP00000373340	0.196922759	0.05259	0.07048
ING5	ENSP00000322142	0.197026022	0.05928	0.08194
KAT6B	ENSP00000287239	0.197129285	0.05892	0.08482
KAT6A	ENSP00000265713	0.197232549	0.06218	0.09132
INO80C	ENSP00000391457	0.197335812	0.06218	0.09132
MCRS1	ENSP00000349640	0.197439075	0.05274	0.07665
KAT8	ENSP00000406037	0.197542338	0.08342	0.12053
SETD7	ENSP00000274031	0.197645601	0.10107	0.14271
ATXN1	ENSP00000244769	0.197748864	0.0932	0.13393
TMEM189-UBE2V1	ENSP00000344166	0.197852127	0.09933	0.1576
	ENSP00000420819	0.19795539
RYBP	ENSP00000419494	0.198058653	0.11483	0.17675
BRD2	ENSP00000410994	0.198161917
PLOD2	ENSP00000282903	0.19826518	0.10395	0.161
PLOD3	ENSP00000223127	0.198368443	0.10132	0.15868
COLGALT1	ENSP00000252599	0.198471706	0.13108	0.21222
SUV420H2	ENSP00000255613	0.198574969	0.10023	0.16973
POLH	ENSP00000361310	0.198678232	0.08776	0.15197
UBE2B	ENSP00000265339	0.198781495	0.09931	0.17751
UBE2V1	ENSP00000340305	0.198884758	0.06817	0.13397
USP15	ENSP00000258123	0.198988022	0.06719	0.13171
STRAP	ENSP00000392270	0.199091285	0.06194	0.12564
FKBP3	ENSP00000216330	0.199194548	0.06424	0.1279
RNF40	ENSP00000325677	0.199297811	0.05044	0.10639
INO80	ENSP00000355205	0.199401074	0.07922	0.16237
INO80E	ENSP00000303977	0.199504337	0.09091	0.17504
ACTR8	ENSP00000336842	0.1996076	0.09631	0.18392
PFDN6	ENSP00000415678	0.199710863
PFDN6	ENSP00000412319	0.199814126
PFDN6	ENSP00000363734	0.19991739	0.0681	0.13521
SETD8	ENSP00000332995	0.200020653	0.06018	0.12157
ANXA2	ENSP00000346032	0.200123916	0.04266	0.09516
GUCA1B	ENSP00000230361	0.200227179	0.03849	0.08762
GUCA1C	ENSP00000261047	0.200330442	0.04211	0.09866
GUCA1A	ENSP00000053469	0.200433705	0.05426	0.12331
CNGA4	ENSP00000369268	0.200536968	0.07618	0.15987
CNGA3	ENSP00000272602	0.200640231	0.0788	0.16519
EMD	ENSP00000358857	0.200743494	0.074	0.15589
IGF2BP1	ENSP00000290341	0.200846758	0.06384	0.13537
EP400	ENSP00000374213	0.200950021	0.04973	0.11132
TMEFF2	ENSP00000272771	0.201053284	0.05071	0.10535
TAOK2	ENSP00000310094	0.201156547	0.05154	0.10429
TAOK3	ENSP00000376317	0.20125981	0.08625	0.17795
INO80B	ENSP00000233331	0.201363073	0.07863	0.16317
	ENSP00000344343	0.201466336
ACTR5	ENSP00000243903	0.201569599	0.06643	0.15636
NFRKB	ENSP00000400476	0.201672863	0.04181	0.10807
TXNL1	ENSP00000217515	0.201776126	0.03021	0.08192
HAT1	ENSP00000264108	0.201879389	0.0318	0.08427
HIST2H3C	ENSP00000358154	0.201982652	0.02995	0.07597
ING3	ENSP00000320566	0.202085915	0.03005	0.07572
EPC1	ENSP00000263062	0.202189178	0.02053	0.05458
BRD8	ENSP00000254900	0.202292441	0.01774	0.05195
MEAF6	ENSP00000362166	0.202395704	0.02638	0.07056
PHF17	ENSP00000226319	0.202498967	0.02823	0.07564
	ENSP00000222301	0.202602231
SYNE3	ENSP00000334308	0.202705494	0.04193	0.09907
POT1	ENSP00000350249	0.202808757	0.03397	0.08175
TINF2	ENSP00000267415	0.20291202	0.02892	0.07969
FBXO30	ENSP00000237281	0.203015283	0.0332	0.09329
FBXW5	ENSP00000313034	0.203118546	0.02497	0.07309
SARS2	ENSP00000221431	0.203221809	0.02328	0.06772
FBXL5	ENSP00000344866	0.203325072	0.0155	0.04813
FBXO2	ENSP00000346240	0.203428335	0.01026	0.03444
UBE2M	ENSP00000253023	0.203531599	0.00858	0.02792
UBA3	ENSP00000354340	0.203634862	0.00595	0.01986
NAE1	ENSP00000290810	0.203738125	0.00792	0.02506
RDH14	ENSP00000370648	0.203841388	0.00646	0.02035
CHD7	ENSP00000392028	0.203944651	0.00892	0.02725
SETDB1	ENSP00000357965	0.204047914	0.00567	0.01843
CARD16	ENSP00000364858	0.204151177	0.00453	0.01612
HIST1H4L	ENSP00000348258	0.20425444	0.0047	0.01594
HIST1H4A	ENSP00000352980	0.204357703	0.00633	0.01919
HIST1H3A	ENSP00000350275	0.204460967	0.00546	0.01688
HIST3H3	ENSP00000355657	0.20456423	0.00427	0.01424
HIST4H4	ENSP00000350767	0.204667493	0.00597	0.02034
MSH5	ENSP00000364894	0.204770756	0.01176	0.0367
KIFC1	ENSP00000393963	0.204874019	0.01038	0.03639
PPM1D	ENSP00000306682	0.204977282	0.00998	0.0355
IRF2BPL	ENSP00000238647	0.205080545	0.00802	0.02795
UBE2A	ENSP00000360613	0.205183808	0.00635	0.02319
RNF20	ENSP00000373772	0.205287072	0.00624	0.02298
COPS2	ENSP00000299259	0.205390335	0.00364	0.01461
FBXO11	ENSP00000323822	0.205493598	0.00195	0.00848
	ENSP00000345532	0.205596861
DONSON	ENSP00000307143	0.205700124	0.00107	0.00526
ZEB1	ENSP00000319248	0.205803387	0.0011	0.00574
EHMT2	ENSP00000397323	0.20590665
CBX1	ENSP00000225603	0.206009913	0.00393	0.01649
MBD1	ENSP00000269468	0.206113176	0.00625	0.02283
HIST1H3H	ENSP00000358160	0.20621644	0.00706	0.02613
ATF7IP	ENSP00000261168	0.206319703	0.00772	0.02801
MYCN	ENSP00000281043	0.206422966	0.00575	0.02139
HCFC1	ENSP00000309555	0.206526229	0.00541	0.02043
OGT	ENSP00000362824	0.206629492	0.00458	0.0188
KMT2E	ENSP00000257745	0.206732755	0.00728	0.02667
STK38	ENSP00000229812	0.206836018	0.01793	0.05954
DMAP1	ENSP00000312697	0.206939281	0.02692	0.08469
YEATS4	ENSP00000247843	0.207042544	0.02448	0.07522
MRGBP	ENSP00000359518	0.207145808	0.02227	0.0664
MRFAP1	ENSP00000318352	0.207249071	0.01891	0.05866
RBP3	ENSP00000224600	0.207352334	0.02035	0.06534
HIST1H3E	ENSP00000353581	0.207455597	0.01477	0.04727
	ENSP00000341966	0.20755886
UHRF2	ENSP00000276893	0.207662123	0.01308	0.04147
HIST1H1B	ENSP00000330074	0.207765386	0.00804	0.02692
MUTYH	ENSP00000408176	0.207868649	0.00647	0.02179
CCNO	ENSP00000282572	0.207971912	0.00501	0.0193
XRCC6BP1	ENSP00000300145	0.208075176	0.00489	0.0196
TEX12	ENSP00000280358	0.208178439	0.00549	0.02149
SYCP1	ENSP00000358531	0.208281702	0.00594	0.02316
SYCE2	ENSP00000293695	0.208384965	0.00442	0.01711
PARP2	ENSP00000250416	0.208488228	0.00348	0.01381
H3F3A	ENSP00000355778	0.208591491	0.00386	0.01491
ATRX	ENSP00000362441	0.208694754	0.00621	0.02125
E2F6	ENSP00000370936	0.208798017	0.00482	0.01734
PELP1	ENSP00000301396	0.208901281	0.00495	0.01683
RNF4	ENSP00000315212	0.209004544	0.00444	0.01578
SYCE1	ENSP00000341282	0.209107807	0.00533	0.01755
SYCP2	ENSP00000350162	0.20921107	0.00409	0.01459
SUN1	ENSP00000384015	0.209314333	0.00259	0.00976
SYNE1	ENSP00000265368	0.209417596	0.00513	0.01759
SYNE2	ENSP00000350719	0.209520859	0.00865	0.02552
SYCP3	ENSP00000266743	0.209624122	0.00616	0.0169
ACD	ENSP00000377496	0.209727385	0.00618	0.01617
LIG3	ENSP00000367787	0.209830649	0.00487	0.01384
NUB1	ENSP00000398644	0.209933912	0.00609	0.01839
DCLRE1B	ENSP00000358576	0.210037175	0.009	0.0272
FEM1B	ENSP00000307298	0.210140438	0.01023	0.03012
	ENSP00000299218	0.210243701	0.01125	0.03358
NEDD8	ENSP00000250495	0.210346964	0.01116	0.03727
UBQLN4	ENSP00000357292	0.210450227	0.00767	0.02942
TERF1	ENSP00000276603	0.21055349	0.00419	0.01852
NHEJ1	ENSP00000349313	0.210656753	0.00584	0.02445
POLL	ENSP00000299206	0.210760017	0.00484	0.01977
POLM	ENSP00000242248	0.21086328	0.00883	0.03338
LIG4	ENSP00000349393	0.210966543	0.00853	0.03306
PNKP	ENSP00000323511	0.211069806	0.00949	0.03198
APLF	ENSP00000307004	0.211173069	0.01066	0.03464
APTX	ENSP00000400806	0.211276332	0.01538	0.04703
	ENSP00000329528	0.211379595
XRCC6	ENSP00000352257	0.211482858	0.01127	0.03781
WT1	ENSP00000331327	0.211586121	0.01259	0.04173
CIB1	ENSP00000333873	0.211689385	0.00882	0.03042
LMNB2	ENSP00000327054	0.211792648	0.01203	0.03811
LMNA	ENSP00000357283	0.211895911	0.01319	0.0387
LMNB1	ENSP00000261366	0.211999174	0.00909	0.02734
TERF2IP	ENSP00000300086	0.212102437	0.00868	0.02695
RAD21	ENSP00000297338	0.2122057	0.01183	0.03396
SUN2	ENSP00000216064	0.212308963	0.00722	0.02189
FBXL15	ENSP00000224862	0.212412226	0.00442	0.01409
FBXO31	ENSP00000310841	0.21251549	0.00473	0.01575
USP47	ENSP00000339957	0.212618753	0.00568	0.02074
CCNF	ENSP00000380256	0.212722016	0.011	0.04307
ZC3HC1	ENSP00000351052	0.212825279	0.01398	0.06203
FBXO7	ENSP00000266087	0.212928542	0.01938	0.0836
NFIA	ENSP00000384523	0.213031805	0.0182	0.08574
NFIC	ENSP00000396843	0.213135068	0.01974	0.08466
NMI	ENSP00000243346	0.213238331	0.02002	0.08636
USP28	ENSP00000003302	0.213341594	0.03907	0.15429
DNTT	ENSP00000360216	0.213444858	0.02937	0.11077
UBA1	ENSP00000338413	0.213548121	0.02875	0.10771
UCHL3	ENSP00000366819	0.213651384	0.02032	0.08075
RNF168	ENSP00000320898	0.213754647	0.01427	0.05554
TERF2	ENSP00000254942	0.21385791	0.00771	0.03104
SMC1B	ENSP00000350036	0.213961173	0.00514	0.02153
SMC3	ENSP00000354720	0.214064436	0.00541	0.02257
STAG2	ENSP00000218089	0.214167699	0.00512	0.0198
STAG1	ENSP00000372689	0.214270962	0.00662	0.02614
PDS5B	ENSP00000313851	0.214374226	0.007	0.02383
PDS5A	ENSP00000303427	0.214477489	0.00841	0.02955
WAPAL	ENSP00000298767	0.214580752	0.01154	0.04125
STAG3	ENSP00000319318	0.214684015	0.00593	0.02424
CNGB3	ENSP00000316605	0.214787278	0.01215	0.04558
NPR1	ENSP00000357669	0.214890541	0.0149	0.05242
GUCY2C	ENSP00000261170	0.214993804	0.01067	0.03775
XRCC4	ENSP00000342011	0.215097067	0.00639	0.0214
DCLRE1C	ENSP00000367527	0.21520033	0.00824	0.02857
FBXO44	ENSP00000251547	0.215303594	0.00986	0.03313
FBXO27	ENSP00000292853	0.215406857	0.01518	0.04844
FBXO6	ENSP00000365944	0.21551012	0.02742	0.07996
FBXO4	ENSP00000281623	0.215613383	0.03971	0.11198
FBXW8	ENSP00000310686	0.215716646	0.0539	0.13852
PMF1	ENSP00000357260	0.215819909	0.05511	0.14052
MIS12	ENSP00000370557	0.215923172	0.05511	0.14052
ZWINT	ENSP00000363055	0.216026435	0.03535	0.09884
ESPL1	ENSP00000257934	0.216129699	0.02328	0.0728
RMI2	ENSP00000310356	0.216232962	0.01799	0.05893
SVIP	ENSP00000346130	0.216336225	0.02555	0.08184
UBXN6	ENSP00000301281	0.216439488	0.01947	0.0587
NSFL1C	ENSP00000216879	0.216542751	0.02618	0.06459
UBXN1	ENSP00000294119	0.216646014	0.0276	0.06875
PAX3	ENSP00000375921	0.216749277	0.03947	0.08222
TTBK2	ENSP00000267890	0.21685254	0.0453	0.08764
AZIN1	ENSP00000321507	0.216955803	0.06023	0.11318
SERTAD1	ENSP00000350633	0.217059067	0.05765	0.10912
ONECUT1	ENSP00000302630	0.21716233	0.08527	0.15925
NKX6-1	ENSP00000295886	0.217265593	0.15029	0.26448
NEUROD1	ENSP00000295108	0.217368856	0.16449	0.28949
UBD	ENSP00000366249	0.217472119	0.2966	0.50108
POLR3A	ENSP00000361446	0.217575382	0.47877	0.7217
POLR3B	ENSP00000228347	0.217678645	0.49389	0.79123
POLR3H	ENSP00000347345	0.217781908	0.4868	0.77534
POLR3K	ENSP00000293860	0.217885171	0.34456	0.55806
POLR3E	ENSP00000299853	0.217988435	0.31892	0.50259
POLR3F	ENSP00000366828	0.218091698	0.4816	0.67345
CHD1L	ENSP00000358262	0.218194961	0.44174	0.61917
WRN	ENSP00000298139	0.218298224	0.36633	0.5169
TP53BP1	ENSP00000371475	0.218401487	0.56014	0.72032
ATR	ENSP00000343741	0.21850475	0.47132	0.62858
ASB9	ENSP00000369855	0.218608013	0.42761	0.5694
MCMBP	ENSP00000353098	0.218711276	0.52089	0.65824
ILF2	ENSP00000355011	0.218814539	0.6232	0.75308
PRKDC	ENSP00000313420	0.218917803	0.63199	0.69381
H2AFX	ENSP00000364310	0.219021066	0.63144	0.69632
NBN	ENSP00000265433	0.219124329	0.89145	0.91905
RNF8	ENSP00000362578	0.219227592	0.99028	0.99574
MDC1	ENSP00000373060	0.219330855
BRIP1	ENSP00000259008	0.219434118	0.72632	0.67794
BANP	ENSP00000376903	0.219537381	0.73839	0.71583
KLHL20	ENSP00000209884	0.219640644	0.80271	0.82265
KLHL7	ENSP00000343273	0.219743908	0.84988	0.90004
USP1	ENSP00000343526	0.219847171	0.84489	0.90432
ZBTB32	ENSP00000262630	0.219950434	0.74957	0.77744
FANCM	ENSP00000267430	0.220053697	0.60073	0.64797
C19orf40	ENSP00000254262	0.22015696	0.54757	0.57653
	ENSP00000326473	0.220260223
USP25	ENSP00000285679	0.220363486	0.52285	0.56108
KLHL9	ENSP00000351933	0.220466749	0.5487	0.57609
KLHL13	ENSP00000262820	0.220570012	0.59267	0.66636
KLHL22	ENSP00000331682	0.220673276	0.43758	0.52115
KLHL3	ENSP00000312397	0.220776539	0.46408	0.55849
MCPH1	ENSP00000342924	0.220879802	0.38986	0.48249
PALB2	ENSP00000261584	0.220983065	0.3937	0.49033
HIST2H2BE	ENSP00000358151	0.221086328	0.31636	0.39506
	ENSP00000301453	0.221189591
UBE2N	ENSP00000316176	0.221292854	0.32319	0.39166
FAM175A	ENSP00000369857	0.221396117	0.36411	0.43973
FAM175B	ENSP00000298492	0.22149938	0.40231	0.49732
UGGT2	ENSP00000365938	0.221602644	0.38466	0.47895
TNFAIP1	ENSP00000226225	0.221705907	0.42656	0.49572
KCTD13	ENSP00000311202	0.22180917	0.46934	0.53942
ZER1	ENSP00000291900	0.221912433	0.45007	0.54124
ASB4	ENSP00000321388	0.222015696	0.43368	0.47987
ASB2	ENSP00000320675	0.222118959	0.49567	0.54707
NCAPH2	ENSP00000410088	0.222222222	0.55841	0.62477
	ENSP00000281189	0.222325485
HERC2	ENSP00000261609	0.222428749	0.6921	0.79583
MCM8	ENSP00000368174	0.222532012	0.71292	0.83032
GINS3	ENSP00000401018	0.222635275	0.90917	0.9536
CTPS2	ENSP00000352222	0.222738538	0.96614	0.90343
CTPS1	ENSP00000361699	0.222841801	0.92118	0.79083
SNAPC1	ENSP00000216294	0.222945064	0.8929	0.77506
POU2F1	ENSP00000271411	0.223048327	0.8022	0.69517
RSF1	ENSP00000311513	0.22315159	0.81389	0.70503
MIS18A	ENSP00000290130	0.223254853	0.84182	0.72675
SMARCA5	ENSP00000283131	0.223358117	0.75646	0.67213
N9a, F and D5 vs Rho: 0.262--0.28
Gene Name	Ensembl Protein ID	Gene Position	D5 vs Rho	F vs Rho	N9a Vs Rho
	ENSP00000306043	0.253820735
CCNB1	ENSP00000256442	0.253923998	0.70824	0.91106	0.25145
CCNB2	ENSP00000288207	0.254027262	0.6764	0.86152	0.28237
CCNB3	ENSP00000276014	0.254130525	0.56677	0.75569	0.34063
MAD2L2	ENSP00000235310	0.254233788	0.66927	0.86597	0.26768
	ENSP00000389125	0.254337051
BARD1	ENSP00000260947	0.254440314	0.66909	0.85539	0.29751
CHEK2	ENSP00000372023	0.254543577	0.58231	0.77669	0.36305
CKS1B	ENSP00000311083	0.25464684	0.52365	0.72362	0.40009
	ENSP00000409569	0.254750103
HIST1H1A	ENSP00000244573	0.254853366	0.48885	0.6635	0.49955
PDE7A	ENSP00000368730	0.25495663	0.46016	0.61204	0.524
PDE8A	ENSP00000311453	0.255059893	0.4933	0.66847	0.47445
PDE11A	ENSP00000286063	0.255163156	0.44462	0.59656	0.57775
TACC3	ENSP00000326550	0.255266419	0.35838	0.51156	0.66323
FOXM1	ENSP00000342307	0.255369682	0.36075	0.53144	0.67185
PEBP1	ENSP00000261313	0.255472945	0.35451	0.50477	0.69818
CDC25A	ENSP00000303706	0.255576208	0.38265	0.54646	0.65471
WEE1	ENSP00000402084	0.255679471	0.42124	0.59223	0.56133
E2F7	ENSP00000323246	0.255782734	0.41546	0.60084	0.59432
AURKAIP1	ENSP00000319778	0.255885998	0.39166	0.60321	0.62919
PSMB9	ENSP00000372721	0.255989261
PSMB8	ENSP00000406797	0.256092524
	ENSP00000385120	0.256195787
OAZ3	ENSP00000313922	0.25629905	0.26735	0.46105	0.83926
OAZ1	ENSP00000314813	0.256402313	0.36125	0.61515	0.63009
PSMD9	ENSP00000261817	0.256505576	0.39102	0.64067	0.62368
PSMB1	ENSP00000262193	0.256608839	0.34873	0.61295	0.70335
PSMB5	ENSP00000355325	0.256712102	0.26855	0.46964	0.88615
PSMB6	ENSP00000270586	0.256815366	0.23894	0.38441	0.98287
PSMB10	ENSP00000351314	0.256918629	0.20095	0.34016	0.88419
BUB3	ENSP00000357858	0.257021892	0.15789	0.2714	0.75882
PLK1	ENSP00000300093	0.257125155	0.11203	0.19445	0.61244
PAFAH1B1	ENSP00000380378	0.257228418	0.05855	0.10507	0.37232
CLASP1	ENSP00000263710	0.257331681	0.08195	0.126	0.42835
CLASP2	ENSP00000352581	0.257434944	0.05027	0.07157	0.29777
ARL3	ENSP00000260746	0.257538207	0.04453	0.05899	0.26542
CDC14A	ENSP00000354916	0.257641471	0.0391	0.05002	0.25653
PSMD6	ENSP00000295901	0.257744734	0.05403	0.06991	0.35433
PSMD12	ENSP00000348442	0.257847997	0.04208	0.0568	0.29299
PSMC2	ENSP00000292644	0.25795126	0.05026	0.07438	0.35347
PSMD8	ENSP00000215071	0.258054523	0.04913	0.07747	0.30763
PSMA2	ENSP00000223321	0.258157786	0.04068	0.05883	0.25914
PSMA4	ENSP00000044462	0.258261049	0.04307	0.07068	0.27227
	ENSP00000315309	0.258364312
PSMA8	ENSP00000311121	0.258467575	0.02887	0.03779	0.21086
TPP2	ENSP00000365233	0.258570839	0.03448	0.04249	0.25275
POMP	ENSP00000370222	0.258674102	0.02909	0.03378	0.21571
CEP164	ENSP00000278935	0.258777365	0.03628	0.04538	0.24443
CETN2	ENSP00000359300	0.258880628	0.0501	0.07162	0.33793
NDE1	ENSP00000345892	0.258983891	0.04947	0.07414	0.34383
MAPRE1	ENSP00000364721	0.259087154	0.04058	0.0598	0.30873
CKAP5	ENSP00000346566	0.259190417	0.06997	0.10804	0.51825
AURKB	ENSP00000313950	0.25929368	0.06117	0.08839	0.44997
AURKA	ENSP00000216911	0.259396943	0.04483	0.07065	0.36483
PSMB11	ENSP00000386212	0.259500207	0.03476	0.05767	0.26823
PSME4	ENSP00000384211	0.25960347	0.04822	0.07583	0.30829
PSMB2	ENSP00000362334	0.259706733	0.03307	0.05087	0.23924
PSMB3	ENSP00000225426	0.259809996	0.04207	0.06928	0.27823
PSMB7	ENSP00000259457	0.259913259	0.05873	0.1022	0.39459
PSMA5	ENSP00000271308	0.260016522	0.05864	0.09904	0.43046
PSMA6	ENSP00000261479	0.260119785	0.07103	0.1004	0.40565
PSMD3	ENSP00000264639	0.260223048	0.06866	0.09403	0.39943
PSMD1	ENSP00000309474	0.260326311	0.0517	0.06752	0.29879
PSMD13	ENSP00000396937	0.260429575	0.07419	0.09442	0.3983
PSMD5	ENSP00000210313	0.260532838	0.07645	0.08685	0.43882
AMER1	ENSP00000329117	0.260636101	0.09561	0.10918	0.5177
C6	ENSP00000263413	0.260739364	0.09362	0.10708	0.58627
CDKL2	ENSP00000306340	0.260842627	0.06457	0.07408	0.41909
CD68	ENSP00000250092	0.26094589	0.08785	0.09265	0.54087
PSME2	ENSP00000216802	0.261049153	0.06347	0.05423	0.46624
CPEB1	ENSP00000414187	0.261152416	0.04892	0.03832	0.34293
PDCD4	ENSP00000280154	0.26125568	0.07822	0.0678	0.51892
BLMH	ENSP00000261714	0.261358943	0.09274	0.08529	0.61662
PSMD4	ENSP00000357879	0.261462206	0.06146	0.05694	0.44301
ADRM1	ENSP00000253003	0.261565469	0.09198	0.08343	0.63323
INS-IGF2	ENSP00000348986	0.261668732	0.08022	0.07115	0.57263
UBA52	ENSP00000388107	0.261771995	0.07952	0.07304	0.5856
UBB	ENSP00000304697	0.261875258	0.07057	0.06618	0.51083
UCHL5	ENSP00000356425	0.261978521	0.05057	0.04988	0.45759
USP20	ENSP00000313811	0.262081784	0.04638	0.04533	0.42739
HSPA1B	ENSP00000393087	0.262185048
UBE2L3	ENSP00000344259	0.262288311	0.02501	0.02311	0.23207
UBE2E1	ENSP00000303709	0.262391574	0.01964	0.01617	0.1868
PSMF1	ENSP00000327704	0.262494837	0.01348	0.01045	0.15768
PSMD2	ENSP00000310129	0.2625981	0.02554	0.02055	0.28612
PSMC1	ENSP00000261303	0.262701363	0.02554	0.02055	0.28612
PSMC4	ENSP00000157812	0.262804626	0.01863	0.01556	0.18357
PTTG1	ENSP00000344936	0.262907889	0.01931	0.01801	0.16826
BUB1B	ENSP00000287598	0.263011152	0.02275	0.02263	0.18781
CDC20	ENSP00000308450	0.263114416	0.02257	0.02169	0.18962
UBE2C	ENSP00000348838	0.263217679	0.01647	0.01683	0.17046
PSMA3	ENSP00000216455	0.263320942	0.01223	0.01258	0.12916
PSME3	ENSP00000293362	0.263424205	0.00674	0.00601	0.07878
PSME1	ENSP00000372155	0.263527468	0.01193	0.01189	0.11114
PSMD11	ENSP00000261712	0.263630731	0.01344	0.0135	0.14288
PSMD7	ENSP00000219313	0.263733994	0.01445	0.01487	0.15613
PSMD14	ENSP00000386541	0.263837257	0.01686	0.0185	0.15316
USP14	ENSP00000261601	0.26394052	0.01103	0.01358	0.10479
FZR1	ENSP00000378529	0.264043784	0.00896	0.01091	0.08693
CDKN1B	ENSP00000228872	0.264147047	0.00687	0.00849	0.07157
CDKN1A	ENSP00000244741	0.26425031	0.00862	0.01056	0.08709
SKP2	ENSP00000274255	0.264353573	0.0092	0.01074	0.09359
RFWD2	ENSP00000356641	0.264456836	0.0091	0.01067	0.08453
ERG	ENSP00000381891	0.264560099	0.01008	0.01225	0.09417
TXN	ENSP00000363641	0.264663362	0.02175	0.02758	0.1962
USP7	ENSP00000343535	0.264766625	0.02676	0.0332	0.23083
ANAPC1	ENSP00000339109	0.264869889	0.03009	0.03578	0.23343
CDC26	ENSP00000363322	0.264973152	0.03539	0.04241	0.23355
ANAPC5	ENSP00000261819	0.265076415	0.05991	0.0742	0.3825
ANAPC11	ENSP00000349957	0.265179678	0.06333	0.07615	0.43092
ANAPC13	ENSP00000346987	0.265282941	0.07722	0.09292	0.5014
ANAPC16	ENSP00000299381	0.265386204	0.07483	0.09632	0.50165
TUBG1	ENSP00000251413	0.265489467	0.09974	0.11312	0.63753
CDC16	ENSP00000348554	0.26559273	0.09401	0.10493	0.65874
	ENSP00000399255	0.265695993
ANAPC7	ENSP00000394394	0.265799257	0.04714	0.05776	0.45768
SKP1	ENSP00000231487	0.26590252	0.04887	0.05582	0.44752
CUL1	ENSP00000326804	0.266005783	0.06284	0.07688	0.50567
RBX1	ENSP00000216225	0.266109046	0.04989	0.05463	0.43121
CUL3	ENSP00000264414	0.266212309	0.05821	0.06416	0.46824
KLHL21	ENSP00000366886	0.266315572	0.05314	0.05862	0.41536
PARP4	ENSP00000371419	0.266418835	0.04615	0.0499	0.33964
CAPN6	ENSP00000317214	0.266522098	0.04629	0.04977	0.33519
	ENSP00000319371	0.266625361
PAAF1	ENSP00000311665	0.266728625	0.04427	0.04801	0.31992
CDC23	ENSP00000378350	0.266831888	0.05597	0.05941	0.39017
ANAPC4	ENSP00000318775	0.266935151	0.07801	0.09537	0.44585
ANAPC2	ENSP00000314004	0.267038414	0.07331	0.09375	0.40544
ANAPC10	ENSP00000310071	0.267141677	0.05969	0.07966	0.3991
UIMC1	ENSP00000366434	0.26724494	0.07648	0.09939	0.4681
BABAM1	ENSP00000352408	0.267348203	0.07638	0.0912	0.45823
BRE	ENSP00000343412	0.267451466	0.07298	0.09665	0.42117
BRCC3	ENSP00000381998	0.26755473	0.04836	0.06875	0.29228
UBE2S	ENSP00000264552	0.267657993	0.04696	0.06364	0.26108
CUL7	ENSP00000265348	0.267761256	0.04054	0.05691	0.21924
ANAPC15	ENSP00000227618	0.267864519	0.03878	0.05817	0.20301
CDC14B	ENSP00000364389	0.267967782	0.02229	0.03142	0.12432
CALM3	ENSP00000291295	0.268071045	0.02649	0.03697	0.14539
TBL1X	ENSP00000217964	0.268174308	0.02858	0.04043	0.1591
CALM2	ENSP00000272298	0.268277571	0.02167	0.03165	0.14251
EGLN3	ENSP00000250457	0.268380834	0.02072	0.03177	0.14433
EGLN1	ENSP00000355601	0.268484098	0.0163	0.02421	0.1103
EGLN2	ENSP00000307080	0.268587361	0.01558	0.02372	0.11023
FBXW7	ENSP00000281708	0.268690624	0.01139	0.01459	0.08408
FBXL3	ENSP00000347834	0.268793887	0.00994	0.01249	0.0781
BTRC	ENSP00000359206	0.26889715	0.01027	0.01394	0.07511
FBXW11	ENSP00000265094	0.269000413	0.00839	0.01164	0.0554
CDC34	ENSP00000215574	0.269103676	0.0062	0.00796	0.04181
CCNE1	ENSP00000262643	0.269206939	0.0043	0.00501	0.03197
CCNE2	ENSP00000309181	0.269310202	0.00589	0.00676	0.04178
SUV39H1	ENSP00000365877	0.269413466	0.00856	0.01001	0.06179
CDK6	ENSP00000265734	0.269516729	0.00841	0.01034	0.06522
RBL1	ENSP00000362768	0.269619992	0.00515	0.00631	0.03552
E2F4	ENSP00000368686	0.269723255	0.00378	0.00481	0.02175
RBL2	ENSP00000262133	0.269826518	0.005	0.00603	0.02998
CDKN1C	ENSP00000413720	0.269929781	0.00624	0.00712	0.03928
POLR2K	ENSP00000342889	0.270033044	0.01628	0.01665	0.09066
ENTPD8	ENSP00000360561	0.270136307	0.01389	0.01316	0.07657
ENTPD3	ENSP00000301825	0.27023957	0.0106	0.0095	0.07365
ENTPD1	ENSP00000360248	0.270342834	0.01057	0.00946	0.06621
ITPA	ENSP00000369456	0.270446097	0.01215	0.01235	0.11446
GUK1	ENSP00000317659	0.27054936	0.01211	0.01243	0.11121
HIF3A	ENSP00000366898	0.270652623	0.00652	0.00644	0.06349
VHL	ENSP00000256474	0.270755886	0.00783	0.00693	0.0679
CUL2	ENSP00000363880	0.270859149	0.00853	0.00749	0.08128
	ENSP00000195419	0.270962412
RANGAP1	ENSP00000348577	0.271065675	0.00709	0.0071	0.07862
RANBP1	ENSP00000327583	0.271168939	0.01678	0.01911	0.16791
RRAD	ENSP00000299759	0.271272202	0.02235	0.02634	0.19259
FBXO43	ENSP00000403293	0.271375465	0.01743	0.0195	0.16853
PRR14	ENSP00000300835	0.271478728	0.02674	0.03206	0.20892
FBXO8	ENSP00000377280	0.271581991	0.03394	0.03983	0.24922
RRM2B	ENSP00000251810	0.271685254	0.0342	0.04035	0.25356
AK5	ENSP00000346577	0.271788517	0.03369	0.04001	0.28348
CMPK1	ENSP00000360939	0.27189178	0.04251	0.04516	0.28871
CMPK2	ENSP00000256722	0.271995043	0.03527	0.04012	0.2657
DTYMK	ENSP00000304802	0.272098307	0.01924	0.02205	0.17346
HSPB1	ENSP00000248553	0.27220157	0.01129	0.01346	0.11543
PSMB4	ENSP00000290541	0.272304833	0.01049	0.01069	0.10979
PSMA7	ENSP00000359910	0.272408096	0.00994	0.01073	0.16597
PSMC3	ENSP00000298852	0.272511359	0.00676	0.00703	0.10672
PSMC6	ENSP00000401802	0.272614622	0.00856	0.00806	0.12822
PSMC5	ENSP00000310572	0.272717885	0.01118	0.01194	0.15009
PSMD10	ENSP00000217958	0.272821148	0.00406	0.00448	0.06857
CCNL1	ENSP00000295926	0.272924411	0.00252	0.00274	0.04802
CASP1	ENSP00000410076	0.273027675	0.00284	0.0038	0.04817
CASP4	ENSP00000388566	0.273130938	0.00138	0.00172	0.02376
TK2	ENSP00000299697	0.273234201	9.63E-04	0.00125	0.017
DCTD	ENSP00000349576	0.273337464	0.00121	0.00181	0.02229
AICDA	ENSP00000229335	0.273440727	0.00231	0.00477	0.04888
SAE1	ENSP00000270225	0.27354399	0.00574	0.01135	0.13117
UBA2	ENSP00000246548	0.273647253	0.01022	0.02167	0.18998
HIPK3	ENSP00000304226	0.273750516	0.00883	0.01849	0.14836
CARD8	ENSP00000351901	0.273853779	0.01391	0.02755	0.19644
	ENSP00000321876	0.273957043
DGUOK	ENSP00000264093	0.274060306	0.01937	0.04254	0.25161
BGLAP	ENSP00000357255	0.274163569	0.01921	0.04386	0.22133
HERPUD1	ENSP00000300302	0.274266832	0.02337	0.0519	0.26082
DERL1	ENSP00000259512	0.274370095	0.00991	0.02486	0.14252
SEL1L	ENSP00000337053	0.274473358	0.00989	0.02802	0.13276
OS9	ENSP00000318165	0.274576621	0.0084	0.02289	0.09408
UCK1	ENSP00000361289	0.274679884	0.00392	0.00931	0.0412
SENP1	ENSP00000394791	0.274783148	0.00273	0.00787	0.02868
RTKN	ENSP00000272430	0.274886411	0.00462	0.01075	0.05563
CCNY	ENSP00000363836	0.274989674	0.00189	0.00519	0.02251
BCCIP	ENSP00000357748	0.275092937	0.00407	0.01404	0.04129
CDK14	ENSP00000265741	0.2751962	0.00317	0.0112	0.03321
UCK2	ENSP00000356853	0.275299463	0.00249	0.00896	0.02557
DCK	ENSP00000286648	0.275402726	0.00201	0.00792	0.02928
ADK	ENSP00000286621	0.275505989	8.53E-04	0.0032	0.01027
	ENSP00000256183	0.275609252
AMPD1	ENSP00000316520	0.275712516	6.91E-04	0.00252	0.00702
AMPD2	ENSP00000256578	0.275815779	9.31E-05	1.95E-04	4.36E-04
GMPR	ENSP00000259727	0.275919042	5.36E-05	9.86E-05	1.40E-04
IMPDH1	ENSP00000345096	0.276022305	4.24E-05	5.63E-05	6.58E-05
UCKL1	ENSP00000346155	0.276125568	9.32E-05	1.69E-04	3.02E-04
UPRT	ENSP00000362481	0.276228831	8.61E-05	1.32E-04	2.56E-04
PNP	ENSP00000354532	0.276332094	2.23E-04	5.28E-04	0.00116
GDA	ENSP00000351170	0.276435357	7.73E-04	0.00224	0.00439
TPMT	ENSP00000312304	0.27653862	1.45E-04	2.74E-04	3.49E-04
DNMT1	ENSP00000352516	0.276641884	5.39E-05	9.29E-05	9.59E-05
DNMT3B	ENSP00000328547	0.276745147	1.08E-04	2.18E-04	3.15E-04
DNMT3A	ENSP00000264709	0.27684841	5.74E-04	0.00139	0.00183
NNMT	ENSP00000299964	0.276951673	8.00E-04	0.00203	0.00267
UMPS	ENSP00000232607	0.277054936	7.43E-04	0.00196	0.00243
UPP2	ENSP00000387230	0.277158199	3.83E-04	0.00125	0.00111
TYMP	ENSP00000252029	0.277261462	3.46E-04	0.00141	0.00104
PDE7B	ENSP00000310661	0.277364725	2.58E-04	9.86E-04	6.94E-04
PDE2A	ENSP00000334910	0.277467988	0.00103	0.00455	0.00299
PDE1B	ENSP00000243052	0.277571252	0.00286	0.01157	0.00675
PDE1A	ENSP00000331574	0.277674515	0.0068	0.02334	0.01393
PDE1C	ENSP00000379485	0.277777778	0.00863	0.03189	0.01829
NT5M	ENSP00000373674	0.277881041	0.00355	0.0162	0.00856
NT5C	ENSP00000245552	0.277984304	0.00237	0.01096	0.00479
NT5C3A	ENSP00000242210	0.278087567	0.0042	0.02103	0.00941
NT5C1B	ENSP00000352904	0.27819083	0.00371	0.01579	0.00682
NT5C2	ENSP00000339479	0.278294093	0.00522	0.02103	0.01128
GMPR2	ENSP00000392859	0.278397357	0.00606	0.02537	0.01216
ING4	ENSP00000380024	0.27850062	0.01825	0.06566	0.04074
COMMD1	ENSP00000308236	0.278603883	0.01698	0.05651	0.03127
TXNIP	ENSP00000358323	0.278707146	0.01236	0.04386	0.02501
ADAT3	ENSP00000332448	0.278810409	0.02436	0.08424	0.04991
ADA	ENSP00000361965	0.278913672	0.03732	0.11428	0.08069
TFEC	ENSP00000265440	0.279016935	0.04124	0.12522	0.08867
PAICS	ENSP00000382595	0.279120198	0.03397	0.10132	0.07684
GMPS	ENSP00000419851	0.279223461	0.02916	0.0905	0.07075
NT5C1A	ENSP00000235628	0.279326725	0.03062	0.09742	0.07614
NT5E	ENSP00000257770	0.279429988	0.03065	0.11073	0.08678
ENTPD5	ENSP00000335246	0.279533251	0.02833	0.10099	0.08063
CANT1	ENSP00000307674	0.279636514	0.01991	0.07561	0.07121
ENTPD6	ENSP00000365840	0.279739777	0.03121	0.102	0.09747
ENTPD4	ENSP00000351520	0.27984304	0.04149	0.11924	0.13666
HPRT1	ENSP00000298556	0.279946303	0.03476	0.10614	0.11281
	ENSP00000341187	0.280049566
PDE4C	ENSP00000347689	0.280152829	0.02065	0.06687	0.0766
PDE4B	ENSP00000332116	0.280256093	0.0554	0.14648	0.15978
PDE4D	ENSP00000384806	0.280359356
PDE4A	ENSP00000270474	0.280462619	0.05007	0.15698	0.18154
PDE3B	ENSP00000282096	0.280565882	0.11954	0.31476	0.41233
PDE3A	ENSP00000351957	0.280669145	0.11111	0.29278	0.35856
AK1	ENSP00000362249	0.280772408	0.07759	0.22193	0.24377
AK2	ENSP00000346921	0.280875671	0.09176	0.27401	0.2951
	ENSP00000294419	0.280978934
AK7	ENSP00000267584	0.281082197	0.05666	0.19801	0.25231
PDE6C	ENSP00000360502	0.281185461	0.08565	0.26494	0.36194
PDE6B	ENSP00000420295	0.281288724	0.03766	0.13797	0.16814
PDE6A	ENSP00000255266	0.281391987	0.06562	0.2316	0.30334
	ENSP00000363875	0.28149525
CNGB1	ENSP00000251102	0.281598513	0.07246	0.25089	0.3349
UPP1	ENSP00000330032	0.281701776	0.06867	0.24095	0.2871
DPYD	ENSP00000359211	0.281805039	0.14798	0.47255	0.51245
ETV5	ENSP00000306894	0.281908302	0.20879	0.63187	0.7445
NT5C3B	ENSP00000269534	0.282011566	0.20502	0.64238	0.71792
NMRK2	ENSP00000168977	0.282114829	0.22351	0.73768	0.80942
QPRT	ENSP00000378782	0.282218092	0.1659	0.63903	0.63223
NMRK1	ENSP00000354387	0.282321355	0.12273	0.54797	0.51373
NAPRT1	ENSP00000401508	0.282424618	0.14873	0.56019	0.52691
NAMPTL	ENSP00000407952	0.282527881	0.16	0.59065	0.57591
CDA	ENSP00000364212	0.282631144	0.0981	0.4692	0.44331
CES3	ENSP00000304782	0.282734407	0.15945	0.68816	0.60995
CES4A	ENSP00000381397	0.28283767	0.16741	0.69725	0.64016
CES1	ENSP00000353720	0.282940934	0.20701	0.79749	0.76584
NLRP3	ENSP00000337383	0.283044197	0.24833	0.96056	0.85173
SUGT1	ENSP00000367208	0.28314746	0.15633	0.79473	0.64324
FKBP8	ENSP00000222308	0.283250723	0.25223	0.97962	0.88094
PDE9A	ENSP00000291539	0.283353986	0.20609	0.91145	0.79099
PDE6H	ENSP00000266395	0.283457249	0.15693	0.76617	0.5789
PDE5A	ENSP00000347046	0.283560512	0.05339	0.41297	0.28908
PDE6D	ENSP00000287600	0.283663775	0.11524	0.62063	0.51165
NME1-NME2	ENSP00000376886	0.283767038	0.1172	0.61666	0.44833
	ENSP00000242630	0.283870302
NME4	ENSP00000219479	0.283973565	0.12017	0.65521	0.43982
PKLR	ENSP00000339933	0.284076828	0.11218	0.60829	0.43388
PKM	ENSP00000320171	0.284180091	0.34177	0.94659	0.90733
APRT	ENSP00000367615	0.284283354	0.50548	0.71868	0.73566
YY1	ENSP00000262238	0.284386617	0.69269	0.5728	0.51716
ACTL6A	ENSP00000397552	0.28448988	0.78134	0.49232	0.403
KAT5	ENSP00000340330	0.284593143	0.82313	0.45454	0.39109
MORF4L1	ENSP00000331310	0.284696406	0.81596	0.46605	0.45073
GFI1	ENSP00000294702	0.28479967	0.88498	0.4373	0.39231
CDKN2B	ENSP00000276925	0.284902933	0.91061	0.34572	0.32929
RB1	ENSP00000267163	0.285006196	0.86881	0.34195	0.30193
CCND1	ENSP00000227507	0.285109459	0.94759	0.38351	0.36527
CDK4	ENSP00000257904	0.285212722	0.89173	0.35741	0.31879
CCND2	ENSP00000261254	0.285315985	0.84728	0.30156	0.27391
CDKN2D	ENSP00000337056	0.285419248	0.69002	0.21369	0.20811
[truncated: 9,490 more rows]
